# Supplementary material for: Ethyl 5,5-dichloro-3-(4-chloro­phen­yl)-3a-methyl-4a-phenyl-3a,4,4a,5-tetra­hydro-3H-aziridino[2,1-d][1,2,4]triazolo[4,3-a][1,5]benzodiazepine-1-carboxyl­ate
Source: Acta Crystallogr Sect E Struct Rep Online. 2011 Apr 29;67(Pt 5):o1211. doi: 10.1107/S1600536811014115 (PMC3089256; doi:10.1107/S1600536811014115)
Supplement: Supplementary file 1 [file e-67-o1211-sup1.cif]

##############################################################################
#                                                                            #
# This CIF contains the data in a paper accepted for publication in          #
# Acta Crystallographica Section E. It conforms to the requirements of       #
# Notes for Authors for Acta Crystallographica Section E, and has been       #
# peer reviewed under the auspices of the IUCr Commission on Journals.       #
#                                                                            #
# Full details of the Crystallographic Information File format               #
# are given in the paper "The Crystallographic Information File (CIF):       #
# a New Standard Archive File for Crystallography" by S. R. Hall, F. H.      #
# Allen and I. D. Brown [Acta Cryst. (1991), A47, 655-685].                  #
#                                                                            #
# The current version of the core CIF dictionary is obtainable from          #
# ftp://ftp.iucr.org/pub/cif_core.dic.                                       #
#                                                                            #
# Software is freely available for graphical display of the structure(s)     #
# in this CIF. For information consult the CIF software page                 #
# http://www.iucr.org/resources/cif/software.                                #
#                                                                            #
# This file may be used for bona fide research purposes within the           #
# scientific community so long as proper attribution is given to the journal # 
# article from which it was obtained.                                        #
#                                                                            #
##############################################################################
data_I
_audit_creation_method     SHELXL-97
_chemical_name_systematic
;
Ethyl 3,3-dichloro-7-(4-chlorophenyl)-6-methyl-4-phenyl-2,7,8,10-
tetraazatetracyclo[9.4.0.0^2,4^.0^6,10^]pentadeca-1(11),8,12,14-tetraene-
9-carboxylate
;
_chemical_name_common
;
Ethyl 5,5-dichloro-3-(4-chlorophenyl)-3a-methyl-4a-phenyl-3a,4,4a,5-
tetrahydro-3<i>H</i>-
aziridino[2,1-<i>d</i>][1,2,4]triazolo[4,3-<i>a</i>][1,5]benzodiazepine-
1-carboxylate
;
_chemical_formula_moiety     'C27 H23 Cl3 N4 O2'
_chemical_formula_sum     'C27 H23 Cl3 N4 O2'
_chemical_formula_iupac     'C27 H23 Cl3 N4 O2'
_chemical_formula_weight     541.84
_chemical_melting_point     ?
_symmetry_cell_setting     triclinic
_symmetry_space_group_name_H-M     'P -1'
_symmetry_space_group_name_Hall     '-P 1'
loop_
    _symmetry_equiv_pos_as_xyz
    'x, y, z'
    '-x, -y, -z'
_cell_length_a     9.679(3)
_cell_length_b     11.256(3)
_cell_length_c     12.661(2)
_cell_angle_alpha     79.09(2)
_cell_angle_beta     76.46(2)
_cell_angle_gamma     73.04(2)
_cell_volume     1271.8(6)
_cell_formula_units_Z     2
_cell_measurement_reflns_used     25
_cell_measurement_theta_min     10
_cell_measurement_theta_max     15
_cell_measurement_temperature     300(2)
_exptl_crystal_description     prism
_exptl_crystal_colour     yellow
_exptl_crystal_size_max     0.3
_exptl_crystal_size_mid     0.15
_exptl_crystal_size_min     0.1
_exptl_crystal_density_diffrn     1.415
_exptl_crystal_density_meas     ?
_exptl_crystal_density_method     'not measured'
_exptl_crystal_F_000     560
_exptl_absorpt_coefficient_mu     0.393
_exptl_absorpt_correction_type     none
_exptl_absorpt_process_details     ?
_exptl_absorpt_correction_T_min     ?
_exptl_absorpt_correction_T_max     ?
_exptl_special_details
;
;
_diffrn_ambient_temperature     300(2)
_diffrn_radiation_type     MoK\a
_diffrn_radiation_wavelength     0.71073
_diffrn_radiation_source     'fine-focus sealed tube'
_diffrn_radiation_monochromator     graphite
_diffrn_measurement_device_type     'Enraf--Nonius CAD-4'
_diffrn_measurement_method     \w/2\q
_diffrn_detector_area_resol_mean     ?
_diffrn_reflns_number     6860
_diffrn_reflns_av_R_equivalents     0.0096
_diffrn_reflns_av_sigmaI/netI     0.0160
_diffrn_reflns_theta_min     2.24
_diffrn_reflns_theta_max     26.97
_diffrn_reflns_theta_full     26.97
_diffrn_measured_fraction_theta_max     1.0
_diffrn_measured_fraction_theta_full     1.0
_diffrn_reflns_limit_h_min     -12
_diffrn_reflns_limit_h_max     2
_diffrn_reflns_limit_k_min     -14
_diffrn_reflns_limit_k_max     14
_diffrn_reflns_limit_l_min     -16
_diffrn_reflns_limit_l_max     16
_diffrn_standards_number     2
_diffrn_standards_interval_count     ?
_diffrn_standards_interval_time     60
_diffrn_standards_decay_%     1.0
_refine_special_details
;
Refinement of <i>F</i>^2^ against ALL reflections. The weighted <i>R</i>-factor
<i>wR</i> and goodness of fit <i>S</i> are based on <i>F</i>^2^, conventional
<i>R</i>-factors <i>R</i> are based on <i>F</i>, with <i>F</i> set to zero for
negative <i>F</i>^2^. The threshold expression of <i>F</i>^2^ >
\s(<i>F</i>^2^) is used only for calculating <i>R</i>-factors(gt) <i>etc</i>.
and is not relevant to the choice of reflections for refinement.
<i>R</i>-factors based on <i>F</i>^2^ are statistically about twice as large
as those based on <i>F</i>, and <i>R</i>- factors based on ALL data will be
even larger.
;
_reflns_number_total     5536
_reflns_number_gt     4616
_reflns_threshold_expression     I>2sigma(I)
_refine_ls_structure_factor_coef     Fsqd
_refine_ls_matrix_type     full
_refine_ls_R_factor_all     0.0465
_refine_ls_R_factor_gt     0.0364
_refine_ls_wR_factor_gt     0.0948
_refine_ls_wR_factor_ref     0.1013
_refine_ls_goodness_of_fit_ref     1.045
_refine_ls_restrained_S_all     1.045
_refine_ls_number_reflns     5536
_refine_ls_number_parameters     327
_refine_ls_number_restraints     0
_refine_ls_hydrogen_treatment     constr
_refine_ls_weighting_scheme     calc
_refine_ls_weighting_details
         'calc w=1/[\s^2^(Fo^2^)+(0.0518P)^2^+0.3226P] where P=(Fo^2^+2Fc^2^)/3'
_atom_sites_solution_hydrogens     difmap
_atom_sites_solution_primary     direct
_atom_sites_solution_secondary     difmap
_refine_ls_shift/su_max     0.001
_refine_ls_shift/su_mean     0.000
_refine_diff_density_max     0.235
_refine_diff_density_min     -0.328
_refine_ls_extinction_method     none
_refine_ls_extinction_coef     ?
loop_
    _atom_type_symbol
    _atom_type_description
    _atom_type_scat_dispersion_real
    _atom_type_scat_dispersion_imag
    _atom_type_scat_source
    'Cl' 'Cl' 0.1484 0.1585
                         'International Tables Vol C Tables 4.2.6.8 and 6.1.1.4'
    'O' 'O' 0.0106 0.0060
                         'International Tables Vol C Tables 4.2.6.8 and 6.1.1.4'
    'N' 'N' 0.0061 0.0033
                         'International Tables Vol C Tables 4.2.6.8 and 6.1.1.4'
    'C' 'C' 0.0033 0.0016
                         'International Tables Vol C Tables 4.2.6.8 and 6.1.1.4'
    'H' 'H' 0.0000 0.0000
                         'International Tables Vol C Tables 4.2.6.8 and 6.1.1.4'
_computing_data_collection     '<i>CAD-4 EXPRESS</i> (Enraf--Nonius, 1989)'
_computing_cell_refinement     '<i>CAD-4 EXPRESS</i> (Enraf--Nonius, 1989)'
_computing_data_reduction     'MolEN (Fair, 1990)'
_computing_structure_solution     'SHELXS97 (Sheldrick, 2008)'
_computing_structure_refinement     'SHELXL97 (Sheldrick, 2008)'
_computing_molecular_graphics     'ORTEP-3 for Windows (Farrugia, 1997)'
_computing_publication_material     'WinGX (Farrugia, 1999)'
loop_
    _atom_site_type_symbol
    _atom_site_label
    _atom_site_fract_x
    _atom_site_fract_y
    _atom_site_fract_z
    _atom_site_U_iso_or_equiv
    _atom_site_adp_type
    _atom_site_calc_flag
    _atom_site_refinement_flags
    _atom_site_occupancy
    _atom_site_symmetry_multiplicity
    _atom_site_disorder_assembly
    _atom_site_disorder_group
    Cl Cl1 1.31467(5) -0.06197(4) 0.57617(5) 0.06714(16) Uani d . 1 1 . .
    Cl Cl2 0.74695(5) 0.33836(4) 0.03031(4) 0.05465(13) Uani d . 1 1 . .
    Cl Cl3 0.50575(5) 0.37629(5) 0.21522(4) 0.05877(14) Uani d . 1 1 . .
    O O1 1.09072(14) 0.71899(13) 0.20132(12) 0.0619(3) Uani d . 1 1 . .
    O O2 0.85011(15) 0.79523(12) 0.19906(12) 0.0638(4) Uani d . 1 1 . .
    N N1 0.94972(12) 0.42660(12) 0.40621(10) 0.0369(3) Uani d . 1 1 . .
    N N2 1.02302(13) 0.51079(12) 0.34036(10) 0.0366(3) Uani d . 1 1 . .
    N N3 0.78121(13) 0.58997(11) 0.34267(10) 0.0354(3) Uani d . 1 1 . .
    N N4 0.72403(13) 0.50553(11) 0.16401(10) 0.0361(3) Uani d . 1 1 . .
    C C1 1.20506(17) 0.07966(15) 0.52295(14) 0.0444(3) Uani d . 1 1 . .
    C C2 1.26875(17) 0.15749(15) 0.44036(15) 0.0459(4) Uani d . 1 1 . .
    H H2 1.3689 0.1335 0.4116 0.055 Uiso calc R 1 1 . .
    C C3 1.18305(16) 0.27115(15) 0.40070(13) 0.0413(3) Uani d . 1 1 . .
    H H3 1.2258 0.3230 0.3444 0.050 Uiso calc R 1 1 . .
    C C4 1.03279(15) 0.30883(13) 0.44432(11) 0.0346(3) Uani d . 1 1 . .
    C C5 0.97014(17) 0.22829(16) 0.52598(14) 0.0470(4) Uani d . 1 1 . .
    H H5 0.8699 0.2514 0.5548 0.056 Uiso calc R 1 1 . .
    C C6 1.05614(19) 0.11349(16) 0.56493(15) 0.0507(4) Uani d . 1 1 . .
    H H6 1.0135 0.0596 0.6191 0.061 Uiso calc R 1 1 . .
    C C7 0.92343(15) 0.60263(13) 0.30379(11) 0.0345(3) Uani d . 1 1 . .
    C C8 0.78887(14) 0.46551(13) 0.40868(11) 0.0322(3) Uani d . 1 1 . .
    C C9 0.69700(16) 0.47994(15) 0.52411(12) 0.0405(3) Uani d . 1 1 . .
    H H9A 0.7524 0.5014 0.5681 0.049 Uiso calc R 1 1 . .
    H H9B 0.6731 0.4025 0.5568 0.049 Uiso calc R 1 1 . .
    H H9C 0.6079 0.5450 0.5197 0.049 Uiso calc R 1 1 . .
    C C10 0.65238(15) 0.65391(13) 0.29762(12) 0.0355(3) Uani d . 1 1 . .
    C C11 0.55573(18) 0.75943(15) 0.34035(15) 0.0464(4) Uani d . 1 1 . .
    H H11 0.5753 0.7887 0.3978 0.056 Uiso calc R 1 1 . .
    C C12 0.43014(19) 0.82118(16) 0.29742(17) 0.0555(4) Uani d . 1 1 . .
    H H12 0.3658 0.8918 0.3259 0.067 Uiso calc R 1 1 . .
    C C13 0.40124(19) 0.77727(16) 0.21230(17) 0.0567(5) Uani d . 1 1 . .
    H H13 0.3171 0.8187 0.1837 0.068 Uiso calc R 1 1 . .
    C C14 0.49615(18) 0.67216(16) 0.16904(15) 0.0492(4) Uani d . 1 1 . .
    H H14 0.4760 0.6436 0.1115 0.059 Uiso calc R 1 1 . .
    C C15 0.62242(15) 0.60913(13) 0.21222(12) 0.0366(3) Uani d . 1 1 . .
    C C16 0.68332(17) 0.39468(14) 0.15834(13) 0.0403(3) Uani d . 1 1 . .
    C C17 0.78959(15) 0.38713(12) 0.23111(11) 0.0333(3) Uani d . 1 1 . .
    C C18 0.73573(15) 0.37907(13) 0.35398(11) 0.0336(3) Uani d . 1 1 . .
    H H18A 0.7696 0.2931 0.3866 0.040 Uiso calc R 1 1 . .
    H H18B 0.6290 0.4013 0.3692 0.040 Uiso calc R 1 1 . .
    C C19 0.94952(15) 0.32550(13) 0.19097(11) 0.0351(3) Uani d . 1 1 . .
    C C20 0.99906(19) 0.19656(15) 0.21963(14) 0.0483(4) Uani d . 1 1 . .
    H H20 0.9342 0.1518 0.2625 0.058 Uiso calc R 1 1 . .
    C C21 1.1452(2) 0.13472(18) 0.18427(17) 0.0628(5) Uani d . 1 1 . .
    H H21 1.1776 0.0486 0.2031 0.075 Uiso calc R 1 1 . .
    C C22 1.2422(2) 0.2009(2) 0.12121(17) 0.0644(5) Uani d . 1 1 . .
    H H22 1.3402 0.1597 0.0985 0.077 Uiso calc R 1 1 . .
    C C23 1.19335(19) 0.3282(2) 0.09202(15) 0.0570(4) Uani d . 1 1 . .
    H H23 1.2588 0.3726 0.0494 0.068 Uiso calc R 1 1 . .
    C C24 1.04672(17) 0.39071(15) 0.12584(12) 0.0427(3) Uani d . 1 1 . .
    H H24 1.0141 0.4763 0.1046 0.051 Uiso calc R 1 1 . .
    C C25 0.96658(18) 0.71092(15) 0.22958(13) 0.0422(3) Uani d . 1 1 . .
    C C26 0.8773(3) 0.9023(2) 0.1207(2) 0.0818(7) Uani d . 1 1 . .
    H H26A 0.9327 0.8752 0.0512 0.098 Uiso calc R 1 1 . .
    H H26B 0.9332 0.9448 0.1478 0.098 Uiso calc R 1 1 . .
    C C27 0.7316(4) 0.9875(2) 0.1068(3) 0.0985(9) Uani d . 1 1 . .
    H H27A 0.6806 1.0179 0.1751 0.118 Uiso calc R 1 1 . .
    H H27B 0.6750 0.9428 0.0844 0.118 Uiso calc R 1 1 . .
    H H27C 0.7451 1.0570 0.0520 0.118 Uiso calc R 1 1 . .
loop_
    _atom_site_aniso_label
    _atom_site_aniso_U_11
    _atom_site_aniso_U_22
    _atom_site_aniso_U_33
    _atom_site_aniso_U_12
    _atom_site_aniso_U_13
    _atom_site_aniso_U_23
    Cl1 0.0493(3) 0.0441(2) 0.0967(4) 0.00124(19) -0.0208(2) 0.0058(2)
    Cl2 0.0623(3) 0.0590(3) 0.0487(2) -0.0108(2) -0.01682(19) -0.02154(19)
    Cl3 0.0403(2) 0.0739(3) 0.0728(3) -0.0232(2) -0.0127(2) -0.0197(2)
    O1 0.0495(7) 0.0679(8) 0.0696(8) -0.0300(6) -0.0053(6) 0.0043(7)
    O2 0.0588(8) 0.0488(7) 0.0836(9) -0.0227(6) -0.0257(7) 0.0213(6)
    N1 0.0249(5) 0.0414(6) 0.0421(6) -0.0082(5) -0.0074(5) 0.0008(5)
    N2 0.0305(6) 0.0423(6) 0.0388(6) -0.0127(5) -0.0072(5) -0.0041(5)
    N3 0.0284(6) 0.0341(6) 0.0449(7) -0.0084(5) -0.0116(5) -0.0022(5)
    N4 0.0338(6) 0.0364(6) 0.0382(6) -0.0048(5) -0.0115(5) -0.0060(5)
    C1 0.0385(8) 0.0380(8) 0.0562(9) -0.0028(6) -0.0162(7) -0.0068(7)
    C2 0.0280(7) 0.0452(8) 0.0620(10) -0.0033(6) -0.0075(7) -0.0117(7)
    C3 0.0298(7) 0.0439(8) 0.0488(8) -0.0096(6) -0.0050(6) -0.0060(6)
    C4 0.0282(6) 0.0395(7) 0.0364(7) -0.0055(5) -0.0094(5) -0.0066(6)
    C5 0.0310(7) 0.0518(9) 0.0487(9) -0.0049(7) -0.0032(6) 0.0020(7)
    C6 0.0421(9) 0.0482(9) 0.0530(9) -0.0075(7) -0.0071(7) 0.0056(7)
    C7 0.0316(7) 0.0377(7) 0.0377(7) -0.0113(6) -0.0083(6) -0.0078(6)
    C8 0.0250(6) 0.0347(7) 0.0359(7) -0.0057(5) -0.0073(5) -0.0038(5)
    C9 0.0301(7) 0.0508(9) 0.0400(8) -0.0079(6) -0.0041(6) -0.0116(6)
    C10 0.0286(6) 0.0324(7) 0.0460(8) -0.0061(5) -0.0114(6) -0.0038(6)
    C11 0.0435(8) 0.0382(8) 0.0587(10) -0.0036(6) -0.0152(7) -0.0137(7)
    C12 0.0436(9) 0.0403(8) 0.0784(12) 0.0061(7) -0.0183(8) -0.0160(8)
    C13 0.0401(9) 0.0470(9) 0.0814(13) 0.0042(7) -0.0291(9) -0.0072(9)
    C14 0.0435(9) 0.0478(9) 0.0594(10) -0.0026(7) -0.0256(8) -0.0093(7)
    C15 0.0307(7) 0.0343(7) 0.0444(8) -0.0049(5) -0.0102(6) -0.0056(6)
    C16 0.0369(7) 0.0444(8) 0.0428(8) -0.0098(6) -0.0095(6) -0.0123(6)
    C17 0.0313(7) 0.0313(7) 0.0374(7) -0.0071(5) -0.0073(5) -0.0053(5)
    C18 0.0293(6) 0.0347(7) 0.0371(7) -0.0098(5) -0.0047(5) -0.0046(5)
    C19 0.0335(7) 0.0362(7) 0.0340(7) -0.0049(6) -0.0063(5) -0.0077(5)
    C20 0.0481(9) 0.0363(8) 0.0540(9) -0.0037(7) -0.0067(7) -0.0052(7)
    C21 0.0583(11) 0.0456(9) 0.0701(12) 0.0122(8) -0.0128(9) -0.0124(9)
    C22 0.0386(9) 0.0769(13) 0.0635(12) 0.0086(9) -0.0027(8) -0.0211(10)
    C23 0.0388(9) 0.0767(13) 0.0500(10) -0.0136(8) 0.0024(7) -0.0103(9)
    C24 0.0395(8) 0.0464(8) 0.0393(8) -0.0090(7) -0.0050(6) -0.0052(6)
    C25 0.0466(9) 0.0430(8) 0.0424(8) -0.0187(7) -0.0096(7) -0.0062(6)
    C26 0.0976(18) 0.0566(12) 0.0926(17) -0.0362(12) -0.0307(14) 0.0282(11)
    C27 0.129(2) 0.0516(12) 0.104(2) -0.0106(14) -0.0397(18) 0.0166(13)
_geom_special_details
;
All e.s.d.'s (except the e.s.d. in the dihedral angle between two l.s. planes)
are estimated using the full covariance matrix. The cell e.s.d.'s are taken
into account individually in the estimation of e.s.d.'s in distances, angles
and torsion angles; correlations between e.s.d.'s in cell parameters are only
used when they are defined by crystal symmetry. An approximate (isotropic)
treatment of cell e.s.d.'s is used for estimating e.s.d.'s involving l.s.
planes.
;
loop_
    _geom_bond_atom_site_label_1
    _geom_bond_atom_site_label_2
    _geom_bond_site_symmetry_2
    _geom_bond_distance
    _geom_bond_publ_flag
    Cl1 C1 . 1.7500(17) ?
    Cl2 C16 . 1.7614(16) ?
    Cl3 C16 . 1.7570(17) ?
    O1 C25 . 1.196(2) ?
    O2 C25 . 1.327(2) ?
    O2 C26 . 1.455(2) ?
    N1 N2 . 1.3830(17) ?
    N1 C4 . 1.3979(18) ?
    N1 C8 . 1.4837(17) ?
    N2 C7 . 1.2878(19) ?
    N3 C7 . 1.3886(18) ?
    N3 C10 . 1.4326(18) ?
    N3 C8 . 1.4804(18) ?
    N4 C15 . 1.4209(19) ?
    N4 C16 . 1.4322(19) ?
    N4 C17 . 1.4936(18) ?
    C1 C6 . 1.379(2) ?
    C1 C2 . 1.381(2) ?
    C2 C3 . 1.382(2) ?
    C2 H2 . 0.9300 ?
    C3 C4 . 1.397(2) ?
    C3 H3 . 0.9300 ?
    C4 C5 . 1.390(2) ?
    C5 C6 . 1.389(2) ?
    C5 H5 . 0.9300 ?
    C6 H6 . 0.9300 ?
    C7 C25 . 1.491(2) ?
    C8 C9 . 1.533(2) ?
    C8 C18 . 1.5506(19) ?
    C9 H9A . 0.9600 ?
    C9 H9B . 0.9600 ?
    C9 H9C . 0.9600 ?
    C10 C11 . 1.392(2) ?
    C10 C15 . 1.395(2) ?
    C11 C12 . 1.389(2) ?
    C11 H11 . 0.9300 ?
    C12 C13 . 1.381(3) ?
    C12 H12 . 0.9300 ?
    C13 C14 . 1.385(2) ?
    C13 H13 . 0.9300 ?
    C14 C15 . 1.399(2) ?
    C14 H14 . 0.9300 ?
    C16 C17 . 1.509(2) ?
    C17 C19 . 1.5081(19) ?
    C17 C18 . 1.5148(19) ?
    C18 H18A . 0.9700 ?
    C18 H18B . 0.9700 ?
    C19 C24 . 1.384(2) ?
    C19 C20 . 1.394(2) ?
    C20 C21 . 1.390(3) ?
    C20 H20 . 0.9300 ?
    C21 C22 . 1.380(3) ?
    C21 H21 . 0.9300 ?
    C22 C23 . 1.378(3) ?
    C22 H22 . 0.9300 ?
    C23 C24 . 1.393(2) ?
    C23 H23 . 0.9300 ?
    C24 H24 . 0.9300 ?
    C26 C27 . 1.484(4) ?
    C26 H26A . 0.9700 ?
    C26 H26B . 0.9700 ?
    C27 H27A . 0.9600 ?
    C27 H27B . 0.9600 ?
    C27 H27C . 0.9600 ?
loop_
    _geom_angle_atom_site_label_1
    _geom_angle_atom_site_label_2
    _geom_angle_atom_site_label_3
    _geom_angle_site_symmetry_1
    _geom_angle_site_symmetry_3
    _geom_angle
    _geom_angle_publ_flag
    C25 O2 C26 . . 117.07(16) ?
    N2 N1 C4 . . 118.46(11) ?
    N2 N1 C8 . . 113.24(11) ?
    C4 N1 C8 . . 127.07(12) ?
    C7 N2 N1 . . 106.12(12) ?
    C7 N3 C10 . . 127.78(12) ?
    C7 N3 C8 . . 108.57(11) ?
    C10 N3 C8 . . 119.40(11) ?
    C15 N4 C16 . . 122.29(12) ?
    C15 N4 C17 . . 122.26(12) ?
    C16 N4 C17 . . 62.05(9) ?
    C6 C1 C2 . . 120.55(15) ?
    C6 C1 Cl1 . . 119.73(14) ?
    C2 C1 Cl1 . . 119.71(12) ?
    C1 C2 C3 . . 119.74(14) ?
    C1 C2 H2 . . 120.1 ?
    C3 C2 H2 . . 120.1 ?
    C2 C3 C4 . . 120.61(15) ?
    C2 C3 H3 . . 119.7 ?
    C4 C3 H3 . . 119.7 ?
    C5 C4 C3 . . 118.81(14) ?
    C5 C4 N1 . . 121.63(13) ?
    C3 C4 N1 . . 119.55(13) ?
    C6 C5 C4 . . 120.48(14) ?
    C6 C5 H5 . . 119.8 ?
    C4 C5 H5 . . 119.8 ?
    C1 C6 C5 . . 119.76(16) ?
    C1 C6 H6 . . 120.1 ?
    C5 C6 H6 . . 120.1 ?
    N2 C7 N3 . . 113.87(13) ?
    N2 C7 C25 . . 119.72(13) ?
    N3 C7 C25 . . 126.39(13) ?
    N3 C8 N1 . . 97.86(10) ?
    N3 C8 C9 . . 110.22(12) ?
    N1 C8 C9 . . 113.22(11) ?
    N3 C8 C18 . . 111.80(11) ?
    N1 C8 C18 . . 113.43(11) ?
    C9 C8 C18 . . 109.85(11) ?
    C8 C9 H9A . . 109.5 ?
    C8 C9 H9B . . 109.5 ?
    H9A C9 H9B . . 109.5 ?
    C8 C9 H9C . . 109.5 ?
    H9A C9 H9C . . 109.5 ?
    H9B C9 H9C . . 109.5 ?
    C11 C10 C15 . . 119.98(13) ?
    C11 C10 N3 . . 119.99(14) ?
    C15 C10 N3 . . 120.01(13) ?
    C12 C11 C10 . . 120.18(16) ?
    C12 C11 H11 . . 119.9 ?
    C10 C11 H11 . . 119.9 ?
    C13 C12 C11 . . 119.76(16) ?
    C13 C12 H12 . . 120.1 ?
    C11 C12 H12 . . 120.1 ?
    C12 C13 C14 . . 120.77(15) ?
    C12 C13 H13 . . 119.6 ?
    C14 C13 H13 . . 119.6 ?
    C13 C14 C15 . . 119.79(16) ?
    C13 C14 H14 . . 120.1 ?
    C15 C14 H14 . . 120.1 ?
    C10 C15 C14 . . 119.52(14) ?
    C10 C15 N4 . . 120.50(12) ?
    C14 C15 N4 . . 119.84(14) ?
    N4 C16 C17 . . 60.97(9) ?
    N4 C16 Cl3 . . 121.86(11) ?
    C17 C16 Cl3 . . 120.64(11) ?
    N4 C16 Cl2 . . 114.44(11) ?
    C17 C16 Cl2 . . 120.61(11) ?
    Cl3 C16 Cl2 . . 110.44(8) ?
    N4 C17 C19 . . 116.19(12) ?
    N4 C17 C16 . . 56.97(9) ?
    C19 C17 C16 . . 117.06(12) ?
    N4 C17 C18 . . 116.74(11) ?
    C19 C17 C18 . . 117.07(12) ?
    C16 C17 C18 . . 119.10(12) ?
    C17 C18 C8 . . 113.50(11) ?
    C17 C18 H18A . . 108.9 ?
    C8 C18 H18A . . 108.9 ?
    C17 C18 H18B . . 108.9 ?
    C8 C18 H18B . . 108.9 ?
    H18A C18 H18B . . 107.7 ?
    C24 C19 C20 . . 119.32(14) ?
    C24 C19 C17 . . 122.92(13) ?
    C20 C19 C17 . . 117.74(14) ?
    C21 C20 C19 . . 120.20(17) ?
    C21 C20 H20 . . 119.9 ?
    C19 C20 H20 . . 119.9 ?
    C22 C21 C20 . . 120.11(17) ?
    C22 C21 H21 . . 119.9 ?
    C20 C21 H21 . . 119.9 ?
    C23 C22 C21 . . 119.85(17) ?
    C23 C22 H22 . . 120.1 ?
    C21 C22 H22 . . 120.1 ?
    C22 C23 C24 . . 120.47(18) ?
    C22 C23 H23 . . 119.8 ?
    C24 C23 H23 . . 119.8 ?
    C19 C24 C23 . . 120.03(16) ?
    C19 C24 H24 . . 120.0 ?
    C23 C24 H24 . . 120.0 ?
    O1 C25 O2 . . 125.08(15) ?
    O1 C25 C7 . . 123.70(16) ?
    O2 C25 C7 . . 111.22(13) ?
    O2 C26 C27 . . 107.1(2) ?
    O2 C26 H26A . . 110.3 ?
    C27 C26 H26A . . 110.3 ?
    O2 C26 H26B . . 110.3 ?
    C27 C26 H26B . . 110.3 ?
    H26A C26 H26B . . 108.6 ?
    C26 C27 H27A . . 109.5 ?
    C26 C27 H27B . . 109.5 ?
    H27A C27 H27B . . 109.5 ?
    C26 C27 H27C . . 109.5 ?
    H27A C27 H27C . . 109.5 ?
    H27B C27 H27C . . 109.5 ?
loop_
    _geom_torsion_atom_site_label_1
    _geom_torsion_atom_site_label_2
    _geom_torsion_atom_site_label_3
    _geom_torsion_atom_site_label_4
    _geom_torsion_site_symmetry_1
    _geom_torsion_site_symmetry_2
    _geom_torsion_site_symmetry_3
    _geom_torsion_site_symmetry_4
    _geom_torsion
    _geom_torsion_publ_flag
    C4 N1 N2 C7 . . . . 170.77(12) ?
    C8 N1 N2 C7 . . . . 2.53(16) ?
    C6 C1 C2 C3 . . . . 1.1(3) ?
    Cl1 C1 C2 C3 . . . . -177.96(13) ?
    C1 C2 C3 C4 . . . . 0.8(2) ?
    C2 C3 C4 C5 . . . . -2.0(2) ?
    C2 C3 C4 N1 . . . . 177.17(14) ?
    N2 N1 C4 C5 . . . . 168.12(14) ?
    C8 N1 C4 C5 . . . . -25.5(2) ?
    N2 N1 C4 C3 . . . . -11.0(2) ?
    C8 N1 C4 C3 . . . . 155.43(14) ?
    C3 C4 C5 C6 . . . . 1.3(2) ?
    N1 C4 C5 C6 . . . . -177.85(15) ?
    C2 C1 C6 C5 . . . . -1.8(3) ?
    Cl1 C1 C6 C5 . . . . 177.27(14) ?
    C4 C5 C6 C1 . . . . 0.6(3) ?
    N1 N2 C7 N3 . . . . 1.62(16) ?
    N1 N2 C7 C25 . . . . 179.78(12) ?
    C10 N3 C7 N2 . . . . -161.35(14) ?
    C8 N3 C7 N2 . . . . -5.08(17) ?
    C10 N3 C7 C25 . . . . 20.6(2) ?
    C8 N3 C7 C25 . . . . 176.90(13) ?
    C7 N3 C8 N1 . . . . 5.69(13) ?
    C10 N3 C8 N1 . . . . 164.27(12) ?
    C7 N3 C8 C9 . . . . 124.04(12) ?
    C10 N3 C8 C9 . . . . -77.37(15) ?
    C7 N3 C8 C18 . . . . -113.48(12) ?
    C10 N3 C8 C18 . . . . 45.10(16) ?
    N2 N1 C8 N3 . . . . -5.08(14) ?
    C4 N1 C8 N3 . . . . -172.10(13) ?
    N2 N1 C8 C9 . . . . -121.11(13) ?
    C4 N1 C8 C9 . . . . 71.87(18) ?
    N2 N1 C8 C18 . . . . 112.84(13) ?
    C4 N1 C8 C18 . . . . -54.18(18) ?
    C7 N3 C10 C11 . . . . -97.33(19) ?
    C8 N3 C10 C11 . . . . 108.64(16) ?
    C7 N3 C10 C15 . . . . 83.81(19) ?
    C8 N3 C10 C15 . . . . -70.22(18) ?
    C15 C10 C11 C12 . . . . -0.7(3) ?
    N3 C10 C11 C12 . . . . -179.54(15) ?
    C10 C11 C12 C13 . . . . 0.2(3) ?
    C11 C12 C13 C14 . . . . 0.0(3) ?
    C12 C13 C14 C15 . . . . 0.3(3) ?
    C11 C10 C15 C14 . . . . 1.0(2) ?
    N3 C10 C15 C14 . . . . 179.86(14) ?
    C11 C10 C15 N4 . . . . 176.65(14) ?
    N3 C10 C15 N4 . . . . -4.5(2) ?
    C13 C14 C15 C10 . . . . -0.8(3) ?
    C13 C14 C15 N4 . . . . -176.51(16) ?
    C16 N4 C15 C10 . . . . 123.80(15) ?
    C17 N4 C15 C10 . . . . 48.67(19) ?
    C16 N4 C15 C14 . . . . -60.6(2) ?
    C17 N4 C15 C14 . . . . -135.70(15) ?
    C15 N4 C16 C17 . . . . -112.30(14) ?
    C15 N4 C16 Cl3 . . . . -2.34(19) ?
    C17 N4 C16 Cl3 . . . . 109.96(14) ?
    C15 N4 C16 Cl2 . . . . 134.90(12) ?
    C17 N4 C16 Cl2 . . . . -112.80(12) ?
    C15 N4 C17 C19 . . . . -141.09(13) ?
    C16 N4 C17 C19 . . . . 106.56(14) ?
    C15 N4 C17 C16 . . . . 112.35(15) ?
    C15 N4 C17 C18 . . . . 3.56(18) ?
    C16 N4 C17 C18 . . . . -108.79(14) ?
    Cl3 C16 C17 N4 . . . . -111.90(13) ?
    Cl2 C16 C17 N4 . . . . 102.80(13) ?
    N4 C16 C17 C19 . . . . -105.01(14) ?
    Cl3 C16 C17 C19 . . . . 143.09(12) ?
    Cl2 C16 C17 C19 . . . . -2.21(18) ?
    N4 C16 C17 C18 . . . . 104.62(14) ?
    Cl3 C16 C17 C18 . . . . -7.28(18) ?
    Cl2 C16 C17 C18 . . . . -152.58(11) ?
    N4 C17 C18 C8 . . . . -70.59(15) ?
    C19 C17 C18 C8 . . . . 73.75(15) ?
    C16 C17 C18 C8 . . . . -135.88(13) ?
    N3 C8 C18 C17 . . . . 41.51(15) ?
    N1 C8 C18 C17 . . . . -67.98(15) ?
    C9 C8 C18 C17 . . . . 164.20(12) ?
    N4 C17 C19 C24 . . . . 24.5(2) ?
    C16 C17 C19 C24 . . . . 88.97(18) ?
    C18 C17 C19 C24 . . . . -120.05(15) ?
    N4 C17 C19 C20 . . . . -154.13(13) ?
    C16 C17 C19 C20 . . . . -89.64(17) ?
    C18 C17 C19 C20 . . . . 61.34(18) ?
    C24 C19 C20 C21 . . . . 0.9(3) ?
    C17 C19 C20 C21 . . . . 179.56(16) ?
    C19 C20 C21 C22 . . . . 0.5(3) ?
    C20 C21 C22 C23 . . . . -1.0(3) ?
    C21 C22 C23 C24 . . . . 0.1(3) ?
    C20 C19 C24 C23 . . . . -1.7(2) ?
    C17 C19 C24 C23 . . . . 179.67(15) ?
    C22 C23 C24 C19 . . . . 1.2(3) ?
    C26 O2 C25 O1 . . . . 3.4(3) ?
    C26 O2 C25 C7 . . . . -176.14(17) ?
    N2 C7 C25 O1 . . . . -0.4(2) ?
    N3 C7 C25 O1 . . . . 177.46(15) ?
    N2 C7 C25 O2 . . . . 179.06(14) ?
    N3 C7 C25 O2 . . . . -3.0(2) ?
    C25 O2 C26 C27 . . . . -175.3(2) ?
data_global
_journal_date_recd_electronic     2011-03-30
_journal_date_accepted     2011-04-14
_journal_name_full     'Acta Crystallographica, Section E'
_journal_year     2011
_journal_volume     67
_journal_issue      5
_journal_page_first     o1211
_journal_page_last     o1211
_journal_paper_category     QO
_journal_coeditor_code     IS2697
_publ_contact_author
;
      Professor E. H. SOUMHI
      Equipe de Chimie des Mat\'eriaux et de l'Environnement
      FSTG-Marrakech, Universit\'e Cadi Ayyad
      Bd. Abdelkrim Khattabi, BP. 549, Marrakech
      MAROC
;
_publ_contact_author_email     eh_soumhi@yahoo.fr
_publ_contact_author_fax     '212 24 43 31 70'
_publ_contact_author_phone     '212 24 43 31 63'
_publ_section_title
;\
Ethyl
5,5-dichloro-3-(4-chlorophenyl)-3a-methyl-4a-phenyl-3a,4,4a,5-tetrahydro-\
3<i>H</i>-aziridino[2,1-<i>d</i>][1,2,4]triazolo[4,3-<i>a</i>][1,5]\
benzodiazepine-1-carboxylate
;
loop_
    _publ_author_name
    _publ_author_address
    'Boudina, Aicha'
;
Equipe de Chimie des H\'et\'erocycles et Valorisation des Extraits des Plantes
Facult\'e des Sciences-Semlalia, Universit\'e Cadi Ayyad
Bd Abdelkrim Khattabi, BP 2390, 40001 Marrakech
Morocco
;
    'Baouid, Abdesselam'
;
Equipe de Chimie des H\'et\'erocycles et Valorisation des Extraits des Plantes
Facult\'e des Sciences-Semlalia, Universit\'e Cadi Ayyad
Bd Abdelkrim Khattabi, BP 2390, 40001 Marrakech
Morocco
;
    'Driss, Mohamed'
;
Laboratoire de Mat\'eriaux et Cristallochimie
Facult\'e des Sciences de Tunis
Universit\'e de Tunis ElManar
2092 ElManar II Tunis
Tunisia
;
    'Soumhi, El Hassane'
;
Equipe de Chimie des Mat\'eriaux et de l'Environnement
FSTG--Marrakech, Universit\'e Cadi Ayyad
Bd. Abdelkrim Khattabi, BP 549, Marrakech
Morocco
;
