# Supplementary material for: Ethyl 5,5-dichloro-3-(4-chloro­phen­yl)-3a-methyl-4a-phenyl-3a,4,4a,5-tetra­hydro-3H-aziridino[2,1-d][1,2,4]triazolo[4,3-a][1,5]benzodiazepine-1-carboxyl­ate
Source: Acta Crystallogr Sect E Struct Rep Online. 2011 Apr 29;67(Pt 5):o1211. doi: 10.1107/S1600536811014115 (PMC3089256; doi:10.1107/S1600536811014115)
Supplement: Supplementary file 2 [file e-67-o1211-Isup2.hkl]

#
# h,k,l, Fc-squared, Fo-squared, sigma(Fo-squared) and status flag
#
data_I
_shelx_title '  hass31 in P -1'
_shelx_refln_list_code          4
_shelx_F_calc_maximum      198.61
_exptl_crystal_F_000       560.00
_reflns_d_resolution_high  0.7836
 
loop_
 _symmetry_equiv_pos_as_xyz
 'x, y, z'
 '-x, -y, -z'
 
_cell_length_a     9.6790
_cell_length_b    11.2560
_cell_length_c    12.6610
_cell_angle_alpha  79.090
_cell_angle_beta   76.460
_cell_angle_gamma  73.040
 
_shelx_F_squared_multiplier     1.000
 
loop_
 _refln_index_h
 _refln_index_k
 _refln_index_l
 _refln_F_squared_calc
 _refln_F_squared_meas
 _refln_F_squared_sigma
 _refln_observed_status
   1   0   0     2680.46     2461.07     11.67 o
   2   0   0      772.70      732.06      7.94 o
   3   0   0      847.51      811.69      4.40 o
   4   0   0     5755.55     5894.27     52.78 o
   5   0   0      154.53      114.03      2.31 o
   6   0   0       39.69       34.51      1.57 o
   7   0   0      195.09      180.92      3.48 o
   8   0   0        1.28       -1.48      1.48 o
   9   0   0      111.19       95.85      3.28 o
  10   0   0        9.70        9.93      0.94 o
  11   0   0      104.60      117.43      4.13 o
 -11   1   0        0.08        2.95      1.89 o
 -10   1   0       15.38       15.85      1.39 o
  -9   1   0      156.01      138.97      3.88 o
  -8   1   0       66.87       78.10      2.86 o
  -7   1   0      798.49      771.47      7.14 o
  -6   1   0      261.42      279.67      3.96 o
  -5   1   0      487.32      522.93      4.85 o
  -4   1   0     4787.86     5045.70     50.74 o
  -3   1   0      164.87      146.06      2.02 o
  -2   1   0      459.42      453.11      2.24 o
  -1   1   0       84.88       85.52      0.72 o
   1   1   0      220.76      222.91      0.98 o
   2   1   0     4117.16     3845.41     29.10 o
   3   1   0       40.34       52.48      1.20 o
   4   1   0      737.53      755.55      4.85 o
   5   1   0      310.54      332.28      3.70 o
   6   1   0       84.18       93.06      2.32 o
   7   1   0      210.29      218.34      3.78 o
   8   1   0      166.69      162.16      3.64 o
   9   1   0       58.04       60.93      2.75 o
  10   1   0        0.14       -1.72      1.72 o
  11   1   0       16.18       17.38      1.25 o
 -11   2   0       29.64       33.59      2.47 o
 -10   2   0        4.79        4.91      1.95 o
  -9   2   0      143.48      147.91      4.04 o
  -8   2   0       50.90       47.64      2.43 o
  -7   2   0      171.16      168.56      3.71 o
  -6   2   0        4.48        6.60      0.60 o
  -5   2   0       15.81       14.76      1.01 o
  -4   2   0        0.09        2.13      0.96 o
  -3   2   0       18.32       20.24      0.98 o
  -2   2   0       37.28       50.88      0.85 o
  -1   2   0      982.48      994.48      4.46 o
   0   2   0      727.16      778.74      2.25 o
   1   2   0     4497.10     4288.97     20.37 o
   2   2   0    10576.45     8842.99     47.50 o
   3   2   0     4790.43     4638.89     40.52 o
   4   2   0      184.61      197.04      2.54 o
   5   2   0     2030.71     1989.62      8.87 o
   6   2   0      567.55      539.63      5.14 o
   7   2   0       79.24       90.14      2.51 o
   8   2   0      118.04      117.31      3.16 o
   9   2   0       60.11       70.37      2.85 o
  10   2   0      174.39      167.21      4.35 o
  11   2   0        6.69        4.10      2.06 o
 -10   3   0       13.71       13.74      0.94 o
  -9   3   0        5.15        5.73      0.75 o
  -8   3   0        5.34        7.13      0.71 o
  -7   3   0     1679.53     1609.20     11.03 o
  -6   3   0      423.37      407.88      5.16 o
  -5   3   0      202.26      205.10      3.38 o
  -4   3   0      186.39      187.12      3.04 o
  -3   3   0      546.54      604.08      4.69 o
  -2   3   0      490.69      530.03      2.79 o
  -1   3   0     1689.94     1772.51     26.33 o
   0   3   0     1878.47     1914.30      4.35 o
   1   3   0       26.81       34.98      0.68 o
   2   3   0     1709.76     1712.77      6.09 o
   3   3   0     2628.67     2899.35     34.07 o
   4   3   0      879.53      826.64      5.26 o
   5   3   0      653.77      632.82      5.12 o
   6   3   0      135.19      136.08      2.69 o
   7   3   0       56.22       61.23      2.20 o
   8   3   0       65.87       64.92      2.52 o
   9   3   0       47.70       53.26      2.62 o
  10   3   0       26.82       24.94      1.86 o
  11   3   0        9.37        8.09      0.88 o
 -10   4   0       27.84       36.05      2.62 o
  -9   4   0       17.67       16.54      1.41 o
  -8   4   0       17.37       23.03      1.74 o
  -7   4   0      827.00      821.72      8.28 o
  -6   4   0      295.04      286.37      4.64 o
  -5   4   0      187.64      197.53      3.62 o
  -4   4   0      544.58      515.21      5.18 o
  -3   4   0     1454.51     1512.97      7.99 o
  -2   4   0      101.52      112.76      1.51 o
  -1   4   0       21.81       22.03      0.71 o
   0   4   0     1917.39     2016.44     24.16 o
   1   4   0     2426.52     2424.47      8.17 o
   2   4   0       33.51       33.99      1.13 o
   3   4   0        9.14       13.34      0.88 o
   4   4   0        3.00        6.17      0.60 o
   5   4   0      478.86      501.20      4.75 o
   6   4   0      748.23      716.93      6.14 o
   7   4   0      164.20      161.30      3.31 o
   8   4   0      289.83      298.11      4.84 o
   9   4   0      158.81      146.57      3.79 o
  10   4   0       13.04       10.55      1.06 o
  11   4   0        0.06       -1.84      1.85 o
  12   4   0       88.87       96.05      4.09 o
  -9   5   0       14.55       16.39      1.42 o
  -8   5   0       16.13       15.93      1.39 o
  -7   5   0      194.14      184.47      4.35 o
  -6   5   0       40.65       39.23      2.32 o
  -5   5   0      474.20      458.27      5.57 o
  -4   5   0      595.90      652.33      6.25 o
  -3   5   0      463.19      520.60      5.15 o
  -2   5   0      205.90      203.53      3.43 o
  -1   5   0     1232.18     1387.37     22.94 o
   0   5   0       96.72      119.56      1.53 o
   1   5   0      499.39      522.73      2.95 o
   2   5   0       12.17       13.64      1.00 o
   3   5   0        6.53        8.43      0.54 o
   4   5   0     1311.97     1386.45      7.59 o
   5   5   0      275.21      238.06      3.50 o
   6   5   0       42.94       42.36      1.81 o
   7   5   0       12.92       13.18      0.95 o
   8   5   0      129.82      144.03      3.49 o
   9   5   0      119.57      124.49      3.65 o
  10   5   0       33.21       28.62      1.99 o
  11   5   0        3.34       -0.20      1.96 o
  -9   6   0        7.59        7.99      0.93 o
  -8   6   0       28.39       27.39      2.20 o
  -7   6   0        0.18        2.15      1.79 o
  -6   6   0        1.65        1.06      1.60 o
  -5   6   0        5.00        5.63      0.64 o
  -4   6   0      172.95      174.47      3.70 o
  -3   6   0       43.28       50.59      2.08 o
  -2   6   0        7.80       11.64      0.59 o
  -1   6   0      230.19      228.78      6.02 o
   0   6   0       17.77       19.07      0.95 o
   1   6   0       15.89       18.79      1.09 o
   2   6   0      778.48      774.83      5.64 o
   3   6   0       23.04       22.18      1.30 o
   4   6   0     1084.77     1094.17      7.20 o
   5   6   0       11.69        8.76      0.54 o
   6   6   0      108.23      102.31      2.73 o
   7   6   0      519.03      509.74      5.98 o
   8   6   0      521.70      528.43      6.62 o
   9   6   0        5.55        4.15      1.85 o
  10   6   0       12.04       11.24      0.92 o
  11   6   0       73.99       84.19      3.68 o
  -8   7   0        0.48        2.00      2.08 o
  -7   7   0       21.77       19.79      1.91 o
  -6   7   0       73.78       69.24      3.06 o
  -5   7   0        0.92        1.56      1.56 o
  -4   7   0      162.33      166.62      3.83 o
  -3   7   0      256.55      252.05      4.37 o
  -2   7   0       85.70       90.60      3.30 o
  -1   7   0       50.46       51.37      1.37 o
   0   7   0     1322.32     1392.96     14.35 o
   1   7   0     1264.13     1337.73      5.75 o
   2   7   0      285.93      285.14      3.84 o
   3   7   0       11.51       14.27      1.03 o
   4   7   0      197.95      206.31      3.50 o
   5   7   0      367.92      363.09      4.85 o
   6   7   0       97.92      102.78      2.97 o
   7   7   0       49.18       56.62      2.39 o
   8   7   0      127.89      126.49      3.56 o
   9   7   0       13.14        9.67      0.84 o
  10   7   0        7.71        8.37      0.91 o
  11   7   0        2.20        4.11      2.01 o
  -7   8   0       11.55       14.71      1.37 o
  -6   8   0        8.28        5.80      2.04 o
  -5   8   0       57.77       52.30      2.72 o
  -4   8   0        7.60        4.25      1.77 o
  -3   8   0      251.04      254.82      4.69 o
  -2   8   0       32.84       37.43      1.47 o
  -1   8   0        5.64        9.15      0.52 o
   0   8   0        4.83        5.42      0.38 o
   1   8   0      339.25      353.11      3.30 o
   2   8   0       71.97       75.14      2.33 o
   3   8   0        0.17        1.61      1.19 o
   4   8   0       11.94       14.82      1.22 o
   5   8   0      690.93      677.57      6.85 o
   6   8   0      138.28      136.14      3.42 o
   7   8   0       12.28       10.49      0.87 o
   8   8   0        3.72        4.78      0.68 o
   9   8   0      170.48      168.74      4.39 o
  10   8   0       20.21       17.12      1.12 o
  11   8   0        1.77       -0.96      1.96 o
  -6   9   0      129.06      136.37      4.41 o
  -5   9   0        5.82        4.00      0.85 o
  -4   9   0        8.52        8.69      0.80 o
  -3   9   0        0.02       -0.80      1.79 o
  -2   9   0       14.66       17.28      0.96 o
  -1   9   0        1.23        0.21      1.02 o
   0   9   0      179.05      188.67      2.77 o
   1   9   0      129.51      130.24      2.46 o
   2   9   0      233.56      234.80      4.19 o
   3   9   0      211.50      213.77      4.04 o
   4   9   0      113.48      110.79      3.13 o
   5   9   0      269.40      254.15      4.66 o
   6   9   0        0.45        2.06      1.55 o
   7   9   0        4.19        3.39      1.49 o
   8   9   0        8.21       10.64      1.06 o
   9   9   0       28.03       32.42      2.14 o
  10   9   0       56.00       58.36      3.44 o
  -5  10   0        4.65        4.59      2.23 o
  -4  10   0        5.57       -1.55      2.09 o
  -3  10   0        3.89        4.20      2.01 o
  -2  10   0       17.64       13.67      0.72 o
  -1  10   0      360.51      355.23      4.14 o
   0  10   0       87.91       79.84      2.11 o
   1  10   0       47.40       46.53      1.76 o
   2  10   0      173.72      181.46      4.08 o
   3  10   0       15.82       17.66      1.65 o
   4  10   0        4.38        3.21      1.66 o
   5  10   0       72.43       65.66      3.02 o
   6  10   0       72.09       74.87      2.95 o
   7  10   0       14.19       13.09      0.83 o
   8  10   0       75.81       65.47      3.14 o
   9  10   0        4.24        5.36      1.96 o
  10  10   0        0.43       -1.28      2.18 o
  -4  11   0       69.87       65.47      3.58 o
  -3  11   0        8.94       10.10      0.94 o
  -2  11   0        0.88        2.17      1.34 o
  -1  11   0        2.90        4.12      0.74 o
   0  11   0       60.11       50.14      2.02 o
   1  11   0       64.73       64.32      2.03 o
   2  11   0       10.60       13.36      1.04 o
   3  11   0      220.02      218.26      4.73 o
   4  11   0      172.45      159.34      4.26 o
   5  11   0       24.99       22.77      1.90 o
   6  11   0        0.12        1.56      1.68 o
   7  11   0        6.94        5.96      0.89 o
   8  11   0       15.41       13.60      0.96 o
   9  11   0       10.51        9.85      0.94 o
  -3  12   0        7.66        4.81      2.36 o
  -2  12   0       58.82       50.95      2.28 o
  -1  12   0       15.70       19.44      0.99 o
   0  12   0        5.45        5.82      0.79 o
   1  12   0       54.17       51.56      2.10 o
   2  12   0        4.85        3.50      1.94 o
   3  12   0       59.00       62.69      3.05 o
   4  12   0        0.98        3.39      1.83 o
   5  12   0       61.74       59.64      3.18 o
   6  12   0       16.62       16.99      1.34 o
   7  12   0       24.60       26.96      2.21 o
   8  12   0        8.58       11.71      0.96 o
  -1  13   0        0.02        0.31      1.46 o
   0  13   0       10.38        9.94      0.69 o
   1  13   0       43.10       43.70      2.14 o
   2  13   0        6.44        2.48      2.17 o
   3  13   0        1.49        1.55      1.88 o
   4  13   0        0.01        2.44      1.85 o
   5  13   0        0.21       -0.21      1.96 o
   6  13   0        6.11        6.11      0.93 o
   7  13   0        0.55       -2.16      2.16 o
   2  14   0        0.00       -2.17      2.17 o
   3  14   0       10.77       11.78      1.04 o
   4  14   0       26.53       25.71      1.93 o
  -6 -13   1        1.57       -0.32      2.26 o
  -5 -13   1       10.65       11.22      1.03 o
  -4 -13   1        2.68        1.87      2.05 o
  -3 -13   1        0.59        0.74      1.97 o
  -2 -13   1       15.31       17.79      1.57 o
  -1 -13   1       36.93       35.26      1.74 o
   0 -13   1       87.52       91.05      2.84 o
   1 -13   1        1.18        0.51      1.47 o
  -8 -12   1       36.35       41.60      3.17 o
  -7 -12   1       47.24       41.78      3.09 o
  -6 -12   1       20.57       21.27      1.59 o
  -5 -12   1        0.16        1.73      1.85 o
  -4 -12   1       24.96       28.02      1.99 o
  -3 -12   1       10.70       15.38      1.14 o
  -2 -12   1        5.43        7.08      0.84 o
  -1 -12   1       14.36       14.53      1.10 o
   0 -12   1        6.51        3.61      1.37 o
   1 -12   1       15.37       11.53      0.76 o
   2 -12   1       11.35       10.39      0.71 o
   3 -12   1        7.45        4.85      2.36 o
  -9 -11   1       20.24       27.23      2.34 o
  -8 -11   1        0.01       -1.12      2.01 o
  -7 -11   1        5.70        5.18      0.84 o
  -6 -11   1       28.72       24.87      2.00 o
  -5 -11   1       21.37       26.95      1.85 o
  -4 -11   1      222.01      209.21      4.80 o
  -3 -11   1       58.79       62.08      2.88 o
  -2 -11   1       15.52       18.45      1.31 o
  -1 -11   1       56.33       57.85      1.92 o
   0 -11   1        0.00        0.68      1.22 o
   1 -11   1        0.87       -0.41      1.36 o
   2 -11   1       59.26       58.50      2.87 o
   3 -11   1       28.05       28.95      2.24 o
   4 -11   1        1.85       -2.15      2.15 o
 -10 -10   1        2.04        1.53      2.22 o
  -9 -10   1       15.90       17.35      1.42 o
  -8 -10   1       48.71       49.08      2.92 o
  -7 -10   1       73.69       79.65      3.28 o
  -6 -10   1       30.88       35.28      2.35 o
  -5 -10   1       18.11       19.33      1.51 o
  -4 -10   1       15.56       13.39      1.13 o
  -3 -10   1       75.71       92.22      3.11 o
  -2 -10   1      174.12      169.23      3.95 o
  -1 -10   1       75.00       68.99      3.05 o
   0 -10   1        1.60        3.34      1.20 o
   1 -10   1       13.74       12.39      0.71 o
   2 -10   1      159.81      153.21      6.03 o
   3 -10   1       84.74       91.07      3.59 o
   4 -10   1      193.96      192.08      5.13 o
   5 -10   1       22.36       25.80      1.87 o
 -10  -9   1        0.01       -0.10      1.98 o
  -9  -9   1        5.89        5.56      1.96 o
  -8  -9   1       25.18       28.32      1.98 o
  -7  -9   1        3.45        3.98      1.53 o
  -6  -9   1       31.59       28.86      2.19 o
  -5  -9   1      101.81       97.97      3.20 o
  -4  -9   1       31.89       33.74      2.18 o
  -3  -9   1      521.80      552.17      6.44 o
  -2  -9   1     1244.24     1242.69      9.39 o
  -1  -9   1        2.46        0.53      1.14 o
   0  -9   1      376.42      379.85     11.85 o
   1  -9   1      135.17      136.92      2.53 o
   2  -9   1       61.78       56.94      3.19 o
   3  -9   1       72.36       60.27      2.96 o
   4  -9   1        0.02        0.79      1.73 o
   5  -9   1        3.34        1.20      1.86 o
   6  -9   1       13.81       15.41      1.13 o
 -11  -8   1        5.31        6.55      0.90 o
 -10  -8   1       44.14       46.76      3.04 o
  -9  -8   1       40.94       43.50      2.85 o
  -8  -8   1        2.82        3.67      1.69 o
  -7  -8   1      242.41      230.65      4.63 o
  -6  -8   1      377.66      376.66      5.45 o
  -5  -8   1      490.97      491.06      6.01 o
  -4  -8   1        0.01        0.89      1.30 o
  -3  -8   1      112.55      116.58      2.97 o
  -2  -8   1      117.14      125.20      2.99 o
  -1  -8   1      187.40      191.67      2.57 o
   0  -8   1      183.14      198.63      2.95 o
   1  -8   1       67.30       57.35      2.45 o
   2  -8   1      289.50      296.05      3.37 o
   3  -8   1       15.94       14.14      1.02 o
   4  -8   1      127.19      128.55      3.73 o
   5  -8   1        3.80        3.49      1.74 o
   6  -8   1       82.78       77.27      3.30 o
   7  -8   1       20.50       25.99      2.24 o
 -11  -7   1        3.66        3.17      2.04 o
 -10  -7   1       27.37       25.40      2.01 o
  -9  -7   1      533.44      512.22      7.28 o
  -8  -7   1       71.51       86.15      3.11 o
  -7  -7   1       58.99       53.60      2.42 o
  -6  -7   1      378.56      373.65      5.18 o
  -5  -7   1        2.20        3.70      1.38 o
  -4  -7   1      122.71      123.65      2.85 o
  -3  -7   1      538.89      519.54      5.36 o
  -2  -7   1        0.08        0.86      0.95 o
  -1  -7   1      436.11      429.19      5.03 o
   0  -7   1        6.54        9.97      0.65 o
   1  -7   1        0.22       -0.49      0.82 o
   2  -7   1       33.19       30.75      3.59 o
   3  -7   1      459.59      461.55      5.69 o
   4  -7   1      320.12      322.49      5.18 o
   5  -7   1       18.58       16.01      1.36 o
   6  -7   1      125.79      119.37      3.73 o
   7  -7   1       27.41       32.15      2.44 o
   8  -7   1      128.95      125.42      4.55 o
 -11  -6   1        0.15        1.65      1.91 o
 -10  -6   1      132.16      131.53      4.11 o
  -9  -6   1       63.14       58.54      2.84 o
  -8  -6   1       26.30       21.94      1.75 o
  -7  -6   1      133.45      129.80      3.33 o
  -6  -6   1       24.60       25.05      1.70 o
  -5  -6   1      292.74      287.96      4.17 o
  -4  -6   1      792.95      799.43      6.38 o
  -3  -6   1       16.03       14.70      1.02 o
  -2  -6   1       39.20       34.83      1.46 o
  -1  -6   1        1.31        7.17      0.35 o
   0  -6   1     2502.00     2606.19     31.81 o
   1  -6   1        3.44        0.93      0.74 o
   2  -6   1      124.49      139.18      3.04 o
   3  -6   1        3.25        2.23      1.29 o
   4  -6   1     2414.60     2434.18     12.72 o
   5  -6   1      231.19      225.81      4.36 o
   6  -6   1       24.67       26.79      2.11 o
   7  -6   1       41.12       38.48      2.61 o
   8  -6   1       28.24       29.52      2.24 o
   9  -6   1       17.87       16.82      1.44 o
 -11  -5   1       33.33       35.80      2.79 o
 -10  -5   1        0.67        4.10      1.74 o
  -9  -5   1        4.85        4.78      1.67 o
  -8  -5   1       94.90       97.12      3.23 o
  -7  -5   1       33.68       24.93      1.88 o
  -6  -5   1      407.08      386.77      4.82 o
  -5  -5   1        0.02        1.83      0.96 o
  -4  -5   1     1394.10     1419.48      7.91 o
  -3  -5   1     1564.85     1577.02      7.89 o
  -2  -5   1      340.60      345.93      3.58 o
  -1  -5   1     3689.55     4224.24     53.19 o
   0  -5   1      110.55      137.82      1.70 o
   1  -5   1     1436.42     1469.63     13.34 o
   2  -5   1       83.53       93.94      3.42 o
   3  -5   1       61.76       64.88      2.02 o
   4  -5   1      117.70      112.94      2.84 o
   5  -5   1       33.06       32.58      1.99 o
   6  -5   1      177.34      174.52      3.88 o
   7  -5   1        3.77        3.69      1.70 o
   8  -5   1      168.10      162.03      4.47 o
   9  -5   1       68.26       65.18      3.42 o
 -11  -4   1       20.33       24.06      1.94 o
 -10  -4   1       32.87       30.57      2.37 o
  -9  -4   1       38.60       39.60      2.40 o
  -8  -4   1      148.22      149.20      3.54 o
  -7  -4   1        3.32        0.12      1.42 o
  -6  -4   1      294.02      296.63      4.12 o
  -5  -4   1     1020.48     1072.91      7.05 o
  -4  -4   1      133.80      105.92      2.18 o
  -3  -4   1      220.84      245.74      2.97 o
  -2  -4   1        2.80        2.21      0.27 o
  -1  -4   1      296.71      338.74      2.19 o
   0  -4   1      300.98      307.31      2.13 o
   1  -4   1     1781.33     1945.92     29.70 o
   2  -4   1     2028.16     2361.02      9.83 o
   3  -4   1       61.42       96.00      2.21 o
   4  -4   1      284.37      292.80      3.96 o
   5  -4   1      473.35      477.60      5.40 o
   6  -4   1     1479.34     1457.81      9.97 o
   7  -4   1       92.05       92.34      3.14 o
   8  -4   1       21.86       22.88      1.61 o
   9  -4   1      104.66      105.43      3.82 o
  10  -4   1        0.02       -1.59      1.95 o
 -11  -3   1       64.75       71.62      3.38 o
 -10  -3   1        0.18        1.65      1.57 o
  -9  -3   1      130.01      130.65      3.62 o
  -8  -3   1        8.41        4.19      1.57 o
  -7  -3   1      238.56      221.46      3.88 o
  -6  -3   1        0.91       -0.29      0.98 o
  -5  -3   1      726.07      831.37      6.03 o
  -4  -3   1       68.64       70.92      1.75 o
  -3  -3   1      674.77      754.01      4.75 o
  -2  -3   1     2749.05     2874.81     31.97 o
  -1  -3   1     5743.40     5488.68     29.21 o
   0  -3   1    10100.44     8851.80     37.45 o
   1  -3   1      517.39      573.80      6.35 o
   2  -3   1     1216.00     1324.04      4.42 o
   3  -3   1        0.14        0.79      0.86 o
   4  -3   1     3138.14     3223.32     11.84 o
   5  -3   1      215.36      197.72      3.31 o
   6  -3   1       48.07       50.48      2.17 o
   7  -3   1       73.61       71.36      2.77 o
   8  -3   1       17.40       21.08      1.67 o
   9  -3   1       34.88       28.33      2.02 o
  10  -3   1       31.80       36.53      2.62 o
 -11  -2   1      155.52      175.22      4.77 o
 -10  -2   1       78.91       74.09      3.15 o
  -9  -2   1      188.52      194.45      4.39 o
  -8  -2   1      173.95      154.85      3.65 o
  -7  -2   1      503.80      468.53      5.50 o
  -6  -2   1       89.00       94.84      2.35 o
  -5  -2   1      141.15      145.63      2.59 o
  -4  -2   1     2006.81     1941.06      8.05 o
  -3  -2   1     2638.58     2825.88     33.13 o
  -2  -2   1      770.26      700.28      3.73 o
  -1  -2   1     4960.04     4634.89     49.61 o
   0  -2   1     5599.28     5190.41     72.33 o
   1  -2   1     7765.07     7188.26     30.61 o
   2  -2   1       67.37       72.65      0.99 o
   3  -2   1       20.54       28.34      1.12 o
   4  -2   1      317.56      367.67      3.81 o
   5  -2   1       99.01       99.99      2.37 o
   6  -2   1      265.85      251.45      4.02 o
   7  -2   1        5.92        6.34      0.63 o
   8  -2   1        2.30        5.09      0.65 o
   9  -2   1        5.46        8.05      0.76 o
  10  -2   1        1.66        3.04      1.85 o
  11  -2   1      118.23      124.40      4.33 o
 -11  -1   1       32.84       31.52      2.27 o
 -10  -1   1       47.09       43.05      2.62 o
  -9  -1   1        0.01        0.08      1.68 o
  -8  -1   1        3.35        3.56      1.44 o
  -7  -1   1      400.53      391.19      5.09 o
  -6  -1   1      352.45      380.42      4.45 o
  -5  -1   1     1310.09     1406.39      7.65 o
  -4  -1   1      392.18      445.85      3.86 o
  -3  -1   1     1119.84     1113.55      5.27 o
  -2  -1   1     1073.82     1076.02      4.32 o
  -1  -1   1     9219.43     6917.08     24.09 o
   0  -1   1      311.67      347.26      1.27 o
   1  -1   1      147.86      165.02      2.04 o
   2  -1   1        0.29        0.22      0.37 o
   3  -1   1      117.75      128.42      1.91 o
   4  -1   1     2760.25     2774.83      9.69 o
   5  -1   1      325.58      330.05      3.87 o
   6  -1   1        2.26        0.49      0.94 o
   7  -1   1      105.99      103.74      2.82 o
   8  -1   1      190.93      193.61      4.11 o
   9  -1   1       54.20       51.82      2.63 o
  10  -1   1       91.28       93.72      3.57 o
  11  -1   1        0.01       -0.73      1.98 o
 -11   0   1        4.13        2.60      2.24 o
 -10   0   1        1.06        3.73      1.67 o
  -9   0   1       45.95       53.34      2.69 o
  -8   0   1      846.26      791.72      7.90 o
  -7   0   1       69.93       67.04      2.45 o
  -6   0   1      175.55      167.13      3.09 o
  -5   0   1      276.22      337.40      3.86 o
  -4   0   1      368.84      424.13      3.85 o
  -3   0   1      499.67      492.68      3.58 o
  -2   0   1        1.61        1.21      0.35 o
  -1   0   1     8397.32     5971.38     41.83 o
   1   0   1     3281.82     2923.30     13.51 o
   2   0   1      534.99      542.14      4.88 o
   3   0   1     4004.75     4164.22     37.80 o
   4   0   1      651.78      613.27      4.41 o
   5   0   1       15.23       23.50      1.25 o
   6   0   1      206.92      167.71      3.03 o
   7   0   1       77.78       72.53      2.42 o
   8   0   1      229.29      216.23      4.21 o
   9   0   1        7.45        5.14      1.74 o
  10   0   1       28.25       26.93      1.85 o
  11   0   1       11.88       11.33      1.10 o
 -11   1   1       19.52       21.48      1.81 o
 -10   1   1       12.19       13.01      1.01 o
  -9   1   1       54.71       52.67      2.62 o
  -8   1   1       13.19       15.61      1.13 o
  -7   1   1        7.21        7.85      0.62 o
  -6   1   1      132.92      122.38      2.74 o
  -5   1   1      135.27      130.16      2.57 o
  -4   1   1     3081.87     3098.91     10.59 o
  -3   1   1       22.25       31.81      1.11 o
  -2   1   1     1020.95     1030.41      4.08 o
  -1   1   1     1304.95     1364.15     11.35 o
   0   1   1      267.76      299.17      2.10 o
   1   1   1      113.34      100.34      0.69 o
   2   1   1     2493.92     2627.86     23.78 o
   3   1   1       87.15       86.39      1.46 o
   4   1   1     3070.25     3298.49     38.17 o
   5   1   1      813.72      783.45      5.54 o
   6   1   1      655.87      654.32      5.65 o
   7   1   1       35.11       33.58      1.67 o
   8   1   1        2.70        0.57      1.31 o
   9   1   1       67.65       58.47      2.74 o
  10   1   1       14.58       15.37      1.34 o
  11   1   1        7.09       10.28      0.96 o
 -10   2   1       21.13       22.86      1.76 o
  -9   2   1        0.86        2.99      1.61 o
  -8   2   1        1.02        0.45      1.62 o
  -7   2   1       43.57       52.80      2.45 o
  -6   2   1       81.00       83.53      2.53 o
  -5   2   1       20.49       27.45      1.48 o
  -4   2   1      403.16      473.71      4.43 o
  -3   2   1     1015.91      940.11      5.46 o
  -2   2   1     1729.51     1699.30      4.52 o
  -1   2   1      818.14      855.44      3.39 o
   0   2   1       17.71       30.69      0.79 o
   1   2   1       55.32       58.03      0.67 o
   2   2   1     2708.19     2881.70     26.70 o
   3   2   1     2166.60     2109.17      6.97 o
   4   2   1      346.52      344.98      3.27 o
   5   2   1       90.01      115.10      2.24 o
   6   2   1      283.43      336.12      4.06 o
   7   2   1       26.24       21.36      1.46 o
   8   2   1        6.69        7.40      0.63 o
   9   2   1      869.51      840.98      8.34 o
  10   2   1      124.71      106.37      3.57 o
  11   2   1        1.46        4.98      1.74 o
  12   2   1        3.30        2.73      1.84 o
 -10   3   1       15.97       14.39      1.13 o
  -9   3   1       74.88       73.79      3.10 o
  -8   3   1       62.64       66.33      2.75 o
  -7   3   1        2.35        2.61      1.72 o
  -6   3   1      756.61      726.53      6.93 o
  -5   3   1       10.18       13.89      1.09 o
  -4   3   1      590.17      595.79      5.25 o
  -3   3   1      127.74      123.05      2.25 o
  -2   3   1       96.97       77.60      1.15 o
  -1   3   1      102.20       98.57      1.19 o
   0   3   1        2.39        3.80      0.19 o
   1   3   1     1009.37     1074.95      3.17 o
   2   3   1     2892.44     2931.87     30.11 o
   3   3   1        0.16        1.06      0.57 o
   4   3   1      263.63      263.40      2.95 o
   5   3   1     1548.95     1596.30      7.93 o
   6   3   1       57.40       47.58      1.76 o
   7   3   1      132.18      136.20      2.96 o
   8   3   1        1.98        2.82      1.30 o
   9   3   1      153.79      151.33      3.75 o
  10   3   1        0.39        1.74      1.63 o
  11   3   1       50.94       44.75      2.77 o
  12   3   1        9.44       10.54      0.94 o
 -10   4   1       11.31       13.66      1.26 o
  -9   4   1       78.29       85.29      3.46 o
  -8   4   1        2.32        3.67      1.76 o
  -7   4   1       12.90       14.13      1.31 o
  -6   4   1       63.33       69.75      2.68 o
  -5   4   1      521.49      485.88      5.50 o
  -4   4   1      185.33      181.99      3.23 o
  -3   4   1      214.75      241.65      3.35 o
  -2   4   1      182.56      223.25      2.08 o
  -1   4   1      444.20      479.29     10.87 o
   0   4   1     1052.63     1131.29      3.90 o
   1   4   1       22.73       22.91      0.66 o
   2   4   1     1358.64     1325.69      5.92 o
   3   4   1       28.25       29.57      1.12 o
   4   4   1      141.15      132.13      2.27 o
   5   4   1      127.21      123.26      2.46 o
   6   4   1       33.40       36.25      1.63 o
   7   4   1      111.27      124.14      2.91 o
   8   4   1      550.36      533.43      6.21 o
   9   4   1      136.69      140.00      3.70 o
  10   4   1        0.00        3.99      1.57 o
  11   4   1        0.39        2.38      1.76 o
  12   4   1       36.89       37.76      2.76 o
  -9   5   1        0.01       -0.61      1.92 o
  -8   5   1       74.12       76.63      3.38 o
  -7   5   1        2.71        0.72      1.83 o
  -6   5   1        0.10        2.30      1.47 o
  -5   5   1      281.78      275.37      4.48 o
  -4   5   1     1761.44     1748.53     10.19 o
  -3   5   1      391.68      424.94      4.73 o
  -2   5   1      256.83      271.40      2.53 o
  -1   5   1      469.67      531.36      9.64 o
   0   5   1     1654.74     1786.04      5.53 o
   1   5   1       38.27       27.70      0.81 o
   2   5   1     1495.30     1575.67      7.18 o
   3   5   1      278.69      273.09      3.22 o
   4   5   1      454.19      511.51      4.59 o
   5   5   1      578.30      615.44      5.39 o
   6   5   1      318.16      290.44      4.07 o
   7   5   1        9.95        9.63      0.60 o
   8   5   1      103.82      104.61      3.04 o
   9   5   1      144.43      139.35      3.68 o
  10   5   1        0.00       -1.69      1.69 o
  11   5   1        9.80        9.51      0.84 o
  12   5   1        1.19        2.17      1.96 o
  -9   6   1        1.25        1.31      2.27 o
  -8   6   1       12.63       13.06      0.96 o
  -7   6   1       50.72       47.93      2.86 o
  -6   6   1       63.95       65.94      2.79 o
  -5   6   1      284.40      270.78      4.72 o
  -4   6   1        5.64        8.06      0.63 o
  -3   6   1        0.28        2.33      1.22 o
  -2   6   1      854.70      828.54      4.66 o
  -1   6   1      396.47      406.95      5.41 o
   0   6   1      456.86      549.91      3.44 o
   1   6   1      214.55      231.54      3.49 o
   2   6   1     1233.77     1347.07      7.34 o
   3   6   1      305.08      389.93      4.15 o
   4   6   1      507.51      565.64      5.15 o
   5   6   1      311.46      292.74      4.00 o
   6   6   1      330.57      325.92      4.50 o
   7   6   1       61.73       65.39      2.52 o
   8   6   1      230.09      226.65      4.44 o
   9   6   1        3.26        3.75      1.61 o
  10   6   1      259.92      277.60      5.54 o
  11   6   1        7.05        4.69      2.18 o
  12   6   1       15.66       15.82      1.29 o
  -8   7   1      104.93      109.65      4.22 o
  -7   7   1      117.54      119.43      4.12 o
  -6   7   1       38.04       39.59      2.48 o
  -5   7   1      555.88      530.10      6.85 o
  -4   7   1       27.14       26.41      2.09 o
  -3   7   1       12.53       12.40      1.07 o
  -2   7   1        0.16       -0.31      0.90 o
  -1   7   1        2.68        2.85      0.82 o
   0   7   1        7.72       18.24      0.89 o
   1   7   1     1942.26     2132.10     17.96 o
   2   7   1       52.16       53.45      1.87 o
   3   7   1       28.78       33.15      1.58 o
   4   7   1       57.12       69.19      2.18 o
   5   7   1        8.87       12.35      1.04 o
   6   7   1     1939.97     1982.00     11.22 o
   7   7   1       47.62       45.42      2.22 o
   8   7   1      100.85       91.60      3.10 o
   9   7   1      258.81      253.16      5.04 o
  10   7   1      171.54      188.60      4.77 o
  11   7   1       38.50       44.83      3.09 o
  -7   8   1        0.13       -1.14      2.03 o
  -6   8   1        2.22        2.04      1.95 o
  -5   8   1       20.31       21.62      1.52 o
  -4   8   1       80.20       80.72      3.09 o
  -3   8   1      129.70      129.73      3.44 o
  -2   8   1        0.21        0.71      1.00 o
  -1   8   1        0.03        0.12      0.90 o
   0   8   1       15.73       13.90      0.85 o
   1   8   1       59.96       72.57      1.64 o
   2   8   1       33.73       41.89      1.90 o
   3   8   1       33.93       31.42      1.70 o
   4   8   1       33.07       38.30      1.81 o
   5   8   1       19.93       18.93      1.38 o
   6   8   1      193.11      191.42      3.95 o
   7   8   1      103.30       91.53      3.03 o
   8   8   1      144.11      136.61      3.78 o
   9   8   1        7.33        4.54      1.83 o
  10   8   1        0.67        2.90      1.99 o
  11   8   1        9.12        9.90      1.01 o
  -6   9   1        8.83       11.20      0.99 o
  -5   9   1       25.98       28.27      2.01 o
  -4   9   1       27.22       27.45      1.92 o
  -3   9   1       39.75       46.61      2.57 o
  -2   9   1      319.58      318.06      8.62 o
  -1   9   1       23.41       24.75      1.29 o
   0   9   1      106.19       89.91      2.06 o
   1   9   1       72.63       82.62      1.88 o
   2   9   1      162.17      162.36      3.56 o
   3   9   1      988.13     1009.81      8.39 o
   4   9   1       68.43       70.34      2.59 o
   5   9   1        1.15        2.52      1.50 o
   6   9   1       68.45       66.65      2.71 o
   7   9   1      115.28      113.11      3.52 o
   8   9   1        0.50        1.73      1.53 o
   9   9   1       81.59       76.12      3.39 o
  10   9   1       16.43       16.16      1.43 o
  11   9   1       15.46       14.28      1.58 o
  -5  10   1       60.52       62.81      3.38 o
  -4  10   1        1.29        0.19      1.86 o
  -3  10   1       15.30       18.35      1.60 o
  -2  10   1       27.49       28.90      1.84 o
  -1  10   1      708.12      723.27     20.87 o
   0  10   1      129.73      128.26      3.59 o
   1  10   1        6.00        7.54      0.47 o
   2  10   1       51.99       51.01      2.53 o
   3  10   1      158.95      147.63      3.83 o
   4  10   1       61.83       65.09      2.73 o
   5  10   1       38.25       36.35      2.32 o
   6  10   1      103.23      109.45      3.48 o
   7  10   1       57.02       52.27      2.71 o
   8  10   1       25.02       27.13      1.86 o
   9  10   1        0.20       -0.76      1.80 o
  10  10   1       50.09       57.07      3.30 o
  -4  11   1       43.24       42.04      3.10 o
  -3  11   1       12.30        9.02      0.98 o
  -2  11   1        8.31        6.50      1.59 o
  -1  11   1      263.53      248.65      3.78 o
   0  11   1        3.92        6.08      1.80 o
   1  11   1        0.51       -0.64      1.14 o
   2  11   1       11.70       11.77      0.82 o
   3  11   1      435.65      425.50      6.48 o
   4  11   1       10.76        7.41      0.78 o
   5  11   1      147.63      145.95      3.98 o
   6  11   1        6.61        7.13      0.84 o
   7  11   1      201.86      205.51      5.03 o
   8  11   1        1.58       -1.64      1.74 o
   9  11   1        0.12        3.47      1.80 o
  -3  12   1       11.94       12.11      1.02 o
  -2  12   1       23.62       28.29      1.58 o
  -1  12   1       44.22       43.22      3.26 o
   0  12   1       16.10       15.09      0.74 o
   1  12   1       33.70       34.86      1.84 o
   2  12   1      145.59      157.78      4.33 o
   3  12   1        0.64        0.54      1.80 o
   4  12   1       70.93       70.65      3.29 o
   5  12   1       53.96       53.25      3.03 o
   6  12   1        4.25        5.55      0.81 o
   7  12   1        0.58        0.78      1.92 o
   8  12   1        4.11        4.25      0.92 o
   9  12   1        7.52        8.76      0.92 o
  -1  13   1       87.10       83.89      3.24 o
   0  13   1        0.91        1.54      1.37 o
   1  13   1        5.71        5.68      0.83 o
   2  13   1       20.84       19.77      1.73 o
   3  13   1       24.84       27.26      2.18 o
   4  13   1        6.63        7.96      0.98 o
   5  13   1        0.16        3.46      1.81 o
   6  13   1       13.75       11.94      1.17 o
   7  13   1        6.50        7.02      0.94 o
   2  14   1        8.36        8.42      0.95 o
   3  14   1        0.01        3.40      2.02 o
   4  14   1        0.01       -1.00      2.18 o
   5  14   1        0.42       -2.19      2.19 o
  -6 -13   2        0.40       -2.28      2.28 o
  -5 -13   2       13.71       12.48      1.24 o
  -4 -13   2       10.46        9.91      1.00 o
  -3 -13   2       13.35       12.73      0.99 o
  -2 -13   2        2.80        3.36      2.03 o
  -1 -13   2       32.45       36.06      1.72 o
   0 -13   2       45.38       48.78      2.48 o
  -7 -12   2       15.09       18.02      1.42 o
  -6 -12   2       39.16       39.50      2.82 o
  -5 -12   2       21.49       19.32      1.49 o
  -4 -12   2        4.56        3.18      0.84 o
  -3 -12   2        3.72        4.18      1.86 o
  -2 -12   2       21.66       24.46      1.93 o
  -1 -12   2      109.02      103.61      2.73 o
   0 -12   2       35.21       35.41      2.70 o
   1 -12   2        0.21        2.67      1.33 o
   2 -12   2       50.77       54.33      2.37 o
   3 -12   2        1.24        0.00      2.32 o
  -8 -11   2        0.21       -0.84      2.04 o
  -7 -11   2       16.24       14.63      1.25 o
  -6 -11   2        9.78       10.69      0.88 o
  -5 -11   2        4.80        7.13      0.83 o
  -4 -11   2        2.73        0.09      1.94 o
  -3 -11   2       20.66       21.32      1.82 o
  -2 -11   2        7.55        5.03      0.74 o
  -1 -11   2       28.61       28.76      1.37 o
   0 -11   2        2.98        3.34      1.24 o
   1 -11   2       69.63       65.65      2.37 o
   2 -11   2        8.34       10.70      0.75 o
   3 -11   2        1.21        2.06      2.01 o
   4 -11   2        0.95        0.22      2.25 o
  -9 -10   2       16.39       17.57      1.16 o
  -8 -10   2      104.26      106.62      3.96 o
  -7 -10   2       77.71       78.68      3.24 o
  -6 -10   2        4.87        6.20      0.72 o
  -5 -10   2      117.97      111.55      3.49 o
  -4 -10   2      252.84      245.59      5.01 o
  -3 -10   2       43.17       39.28      2.49 o
  -2 -10   2       11.10       14.22      1.61 o
  -1 -10   2       23.71       20.20      2.09 o
   0 -10   2       62.92       62.10      2.05 o
   1 -10   2        7.52        8.74      3.26 o
   2 -10   2      260.56      239.44      3.87 o
   3 -10   2        4.32        2.94      1.93 o
   4 -10   2       24.23       21.78      1.63 o
   5 -10   2       68.37       67.44      3.39 o
 -10  -9   2        0.25        0.00      2.08 o
  -9  -9   2       42.51       41.27      2.79 o
  -8  -9   2       39.89       41.52      2.71 o
  -7  -9   2        0.24        2.74      1.62 o
  -6  -9   2       31.96       27.25      2.18 o
  -5  -9   2       21.57       24.25      1.73 o
  -4  -9   2       10.46        6.78      0.70 o
  -3  -9   2        0.86        0.07      1.58 o
  -2  -9   2      117.09      106.46      3.21 o
  -1  -9   2       28.07       31.92      1.47 o
   0  -9   2      249.25      275.27      3.41 o
   1  -9   2       43.76       49.48      1.77 o
   2  -9   2      222.77      207.91      3.98 o
   3  -9   2        8.83       12.15      1.07 o
   4  -9   2      193.15      201.34      4.79 o
   5  -9   2        7.09        4.87      2.15 o
   6  -9   2       15.78       23.18      2.03 o
 -10  -8   2        9.75       13.65      1.12 o
  -9  -8   2       69.60       71.53      3.29 o
  -8  -8   2        0.18        0.68      1.59 o
  -7  -8   2       18.58       15.87      1.06 o
  -6  -8   2       51.12       52.25      2.46 o
  -5  -8   2       68.22       73.68      2.67 o
  -4  -8   2      426.62      436.11      5.60 o
  -3  -8   2      206.05      211.51      3.96 o
  -2  -8   2      179.51      191.98      3.71 o
  -1  -8   2      249.91      247.11      2.92 o
   0  -8   2      410.08      436.22      3.87 o
   1  -8   2      827.59      820.76     22.70 o
   2  -8   2        3.87        3.98      1.21 o
   3  -8   2      780.49      764.18      7.93 o
   4  -8   2        1.60        1.27      1.86 o
   5  -8   2        3.25        5.91      0.84 o
   6  -8   2       75.87       80.92      3.43 o
   7  -8   2       27.70       24.98      1.95 o
 -11  -7   2       55.34       60.36      3.29 o
 -10  -7   2        5.65        4.61      1.96 o
  -9  -7   2       19.43       17.33      1.38 o
  -8  -7   2       76.94       73.12      3.08 o
  -7  -7   2        5.61        5.02      0.62 o
  -6  -7   2        4.10        6.07      0.74 o
  -5  -7   2      209.49      218.88      4.00 o
  -4  -7   2       67.36       66.33      2.34 o
  -3  -7   2      188.20      182.06      3.47 o
  -2  -7   2      911.22      923.04      7.10 o
  -1  -7   2       24.76       33.47      1.21 o
   0  -7   2      193.79      177.19      2.36 o
   1  -7   2      109.18      116.03      2.01 o
   2  -7   2       12.37       15.77      1.19 o
   3  -7   2       17.35       20.77      1.55 o
   4  -7   2       20.21       20.67      1.48 o
   5  -7   2       52.58       49.64      2.62 o
   6  -7   2        8.10        8.40      0.79 o
   7  -7   2       42.49       44.30      2.76 o
   8  -7   2       95.68       97.32      3.99 o
 -11  -6   2        5.51        5.11      2.02 o
 -10  -6   2        0.90        1.23      1.79 o
  -9  -6   2        0.82        0.67      1.63 o
  -8  -6   2        1.15        2.59      1.65 o
  -7  -6   2      243.40      228.06      4.31 o
  -6  -6   2      261.08      251.18      4.22 o
  -5  -6   2      801.85      799.82      6.95 o
  -4  -6   2      172.11      187.50      3.34 o
  -3  -6   2       14.40        6.22      0.52 o
  -2  -6   2       22.12       29.26      1.48 o
  -1  -6   2      158.78      161.22      2.00 o
   0  -6   2      168.78      166.38      2.08 o
   1  -6   2      226.64      233.02      4.56 o
   2  -6   2      163.77      167.84      2.48 o
   3  -6   2      537.40      557.08      5.89 o
   4  -6   2      307.59      313.95      4.85 o
   5  -6   2      720.33      715.89      7.37 o
   6  -6   2      282.98      291.23      5.23 o
   7  -6   2       57.76       52.80      2.85 o
   8  -6   2      117.48      126.58      4.21 o
   9  -6   2        2.98        2.04      1.99 o
 -11  -5   2      121.09      127.52      4.47 o
 -10  -5   2       31.27       34.35      2.14 o
  -9  -5   2       52.74       59.60      2.60 o
  -8  -5   2      290.07      284.31      5.09 o
  -7  -5   2      785.80      736.81      7.32 o
  -6  -5   2       45.01       43.27      1.96 o
  -5  -5   2      878.02      924.26      7.11 o
  -4  -5   2      186.18      226.16      3.41 o
  -3  -5   2      235.40      291.34      3.62 o
  -2  -5   2     1050.65     1163.24      6.73 o
  -1  -5   2      267.63      300.86      4.76 o
   0  -5   2     5989.74     6547.00     43.04 o
   1  -5   2        2.97        2.12      0.67 o
   2  -5   2      226.95      225.86      2.36 o
   3  -5   2       10.00        5.92      0.54 o
   4  -5   2      225.99      212.50      3.77 o
   5  -5   2      428.78      418.26      5.40 o
   6  -5   2      184.07      176.25      3.88 o
   7  -5   2        4.03        4.34      1.74 o
   8  -5   2        2.82        2.16      1.84 o
   9  -5   2        7.51        8.52      0.93 o
 -11  -4   2       29.46       30.30      2.27 o
 -10  -4   2       31.92       30.70      2.38 o
  -9  -4   2      116.93      112.86      3.48 o
  -8  -4   2       10.51       11.19      0.90 o
  -7  -4   2      996.76      961.75      8.16 o
  -6  -4   2       40.72       41.69      1.91 o
  -5  -4   2        0.46        1.98      0.38 o
  -4  -4   2       85.29       99.21      2.23 o
  -3  -4   2     1354.85     1460.88      7.39 o
  -2  -4   2     2313.82     2585.86      9.18 o
  -1  -4   2      585.35      669.59     14.71 o
   0  -4   2      122.63      107.73      1.38 o
   1  -4   2       58.41       34.87      0.95 o
   2  -4   2     3403.99     3648.41     18.95 o
   3  -4   2       90.45       75.69      2.02 o
   4  -4   2        5.19        6.48      0.46 o
   5  -4   2       59.22       52.79      2.18 o
   6  -4   2      544.71      521.32      6.12 o
   7  -4   2       15.29       13.21      0.86 o
   8  -4   2      127.82      127.99      3.83 o
   9  -4   2       20.83       21.57      1.85 o
  10  -4   2       13.80       16.30      1.19 o
 -11  -3   2        0.13       -1.33      2.25 o
 -10  -3   2       21.08       21.11      1.79 o
  -9  -3   2       41.29       38.13      2.34 o
  -8  -3   2       10.31       12.37      0.98 o
  -7  -3   2       26.23       31.33      1.98 o
  -6  -3   2      243.54      228.96      3.66 o
  -5  -3   2      103.51       93.15      2.26 o
  -4  -3   2      671.46      670.66      5.15 o
  -3  -3   2       42.75       40.40      1.42 o
  -2  -3   2     1353.06     1316.81      6.02 o
  -1  -3   2     2915.75     2980.12     23.21 o
   0  -3   2       16.43       12.51      0.67 o
   1  -3   2      155.22      174.02      1.58 o
   2  -3   2       34.79       40.08      1.84 o
   3  -3   2      688.35      802.33      5.51 o
   4  -3   2      421.40      471.81      4.65 o
   5  -3   2     1115.56     1062.22      7.49 o
   6  -3   2       38.00       40.35      2.12 o
   7  -3   2      109.48      101.85      3.18 o
   8  -3   2        0.34       -0.15      1.49 o
   9  -3   2       87.25       86.42      3.34 o
  10  -3   2        1.80        2.49      1.96 o
 -11  -2   2       31.56       32.56      2.29 o
 -10  -2   2       17.82       21.60      1.80 o
  -9  -2   2       13.97       14.47      1.14 o
  -8  -2   2       18.24       18.87      1.50 o
  -7  -2   2      960.35      884.84      7.63 o
  -6  -2   2       27.75       34.67      1.66 o
  -5  -2   2      127.76      125.51      2.49 o
  -4  -2   2      550.84      555.55      4.53 o
  -3  -2   2        8.89        8.64      0.68 o
  -2  -2   2     5238.51     5161.83     42.33 o
  -1  -2   2      478.97      466.45      2.15 o
   0  -2   2       35.63       29.14      1.50 o
   1  -2   2      364.83      344.37      4.13 o
   2  -2   2        2.51        1.19      0.41 o
   3  -2   2       85.90       76.84      1.73 o
   4  -2   2      316.68      306.59      3.51 o
   5  -2   2      974.92      952.44      6.79 o
   6  -2   2        4.06        0.95      1.32 o
   7  -2   2      500.17      495.23      5.91 o
   8  -2   2       11.82       11.83      0.97 o
   9  -2   2       32.37       27.68      1.84 o
  10  -2   2       37.78       43.75      2.72 o
  11  -2   2       28.59       29.95      2.20 o
 -11  -1   2       28.27       39.68      3.04 o
 -10  -1   2       52.83       42.54      2.74 o
  -9  -1   2       78.98       68.49      2.98 o
  -8  -1   2       80.14       74.35      2.77 o
  -7  -1   2      193.75      191.56      3.74 o
  -6  -1   2       40.60       44.21      1.81 o
  -5  -1   2      380.65      403.43      4.31 o
  -4  -1   2     2797.98     2802.27     10.01 o
  -3  -1   2      561.44      521.32      3.87 o
  -2  -1   2      184.89      217.16      2.19 o
  -1  -1   2       24.06       19.81      0.51 o
   0  -1   2     4757.65     4277.39     21.07 o
   1  -1   2     1461.57     1541.02     24.76 o
   2  -1   2     2871.78     2986.22     29.97 o
   3  -1   2      815.55      856.79      4.87 o
   4  -1   2        0.06       -0.17      0.81 o
   5  -1   2      121.52      167.99      2.82 o
   6  -1   2      559.12      581.59      5.61 o
   7  -1   2      927.55      928.30      7.77 o
   8  -1   2       89.71       88.06      2.95 o
   9  -1   2       20.97       20.32      1.50 o
  10  -1   2       11.41       11.23      0.85 o
  11  -1   2       13.37       11.69      0.94 o
 -11   0   2        6.60        4.17      2.37 o
 -10   0   2        3.37        0.47      2.13 o
  -9   0   2       20.49       16.68      1.43 o
  -8   0   2      589.79      531.76      6.68 o
  -7   0   2      196.09      212.92      3.96 o
  -6   0   2        7.09        2.22      0.45 o
  -5   0   2       66.50       83.85      2.14 o
  -4   0   2      327.90      346.83      3.61 o
  -3   0   2     1635.04     1657.59      6.90 o
  -2   0   2     5919.67     5446.16     29.09 o
  -1   0   2     1546.43     1482.59     12.74 o
   0   0   2     2327.42     2251.40     19.74 o
   1   0   2       59.89       52.93      1.59 o
   2   0   2     9288.24     7741.40    122.03 o
   3   0   2      792.66      809.49      4.46 o
   4   0   2      437.78      477.57      3.92 o
   5   0   2        6.31       11.80      0.88 o
   6   0   2      681.34      662.62      5.82 o
   7   0   2       55.85       54.56      2.08 o
   8   0   2       12.26       14.27      1.11 o
   9   0   2      232.03      223.20      4.60 o
  10   0   2      103.70      100.20      3.58 o
  11   0   2       19.47       21.86      1.88 o
 -10   1   2       56.17       65.55      3.32 o
  -9   1   2      231.07      225.35      4.85 o
  -8   1   2       14.12       16.18      1.17 o
  -7   1   2        1.50       -0.38      1.43 o
  -6   1   2       19.66       12.20      1.00 o
  -5   1   2      461.23      439.39      4.65 o
  -4   1   2       14.04       19.76      1.16 o
  -3   1   2      123.45      112.03      1.96 o
  -2   1   2      556.18      542.09      6.00 o
  -1   1   2      438.27      389.99      3.52 o
   0   1   2     1228.74     1235.57     13.87 o
   1   1   2        3.23        5.58      0.28 o
   3   1   2       48.82       53.17      1.20 o
   4   1   2      319.11      315.33      3.13 o
   5   1   2      551.59      596.12      4.81 o
   6   1   2      851.70      856.07      6.43 o
   7   1   2      612.64      641.82      6.17 o
   8   1   2        0.71        2.15      1.28 o
   9   1   2        2.91        5.81      0.64 o
  10   1   2      119.12      122.11      3.81 o
  11   1   2       57.67       69.18      3.28 o
  12   1   2        6.12        2.20      2.11 o
 -10   2   2       39.02       42.79      2.89 o
  -9   2   2       17.70       17.70      1.35 o
  -8   2   2      124.21      123.02      3.69 o
  -7   2   2       48.82       46.59      2.39 o
  -6   2   2      871.76      815.98      7.20 o
  -5   2   2       88.47       86.35      2.34 o
  -4   2   2       41.14       37.57      1.47 o
  -3   2   2       18.49       23.71      1.14 o
  -2   2   2      102.20      104.85      1.24 o
  -1   2   2      143.84      145.80      1.25 o
   0   2   2     6313.30     5992.87     31.24 o
   1   2   2     1919.18     2045.71     15.16 o
   2   2   2      317.39      297.51      2.36 o
   3   2   2      449.18      459.56      3.32 o
   4   2   2      617.78      619.44      4.36 o
   5   2   2     1651.62     1662.73      7.97 o
   6   2   2       69.63      100.42      2.33 o
   7   2   2        2.92        3.56      1.19 o
   8   2   2      221.89      216.81      4.21 o
   9   2   2       47.69       40.27      2.16 o
  10   2   2       94.00       88.65      3.30 o
  11   2   2        6.53        6.07      0.84 o
  12   2   2        4.66        2.59      2.12 o
 -10   3   2       33.54       30.15      2.38 o
  -9   3   2       82.25       79.85      3.46 o
  -8   3   2       10.69        8.61      0.75 o
  -7   3   2      954.38      923.86      8.71 o
  -6   3   2      281.28      275.89      4.56 o
  -5   3   2       95.08       97.58      2.55 o
  -4   3   2        9.68        9.10      0.64 o
  -3   3   2      287.95      235.36      3.11 o
  -2   3   2      905.73      872.96      3.73 o
  -1   3   2      185.42      198.70      4.36 o
   0   3   2       58.75       73.89      1.64 o
   1   3   2        9.94        8.36      0.43 o
   2   3   2     3326.87     3383.57     32.96 o
   3   3   2     1148.22     1268.68      5.80 o
   4   3   2       54.60       57.68      1.48 o
   5   3   2      199.78      212.99      2.96 o
   6   3   2      110.07       87.34      2.23 o
   7   3   2      838.20      874.79      7.13 o
   8   3   2       37.55       33.86      2.00 o
   9   3   2       26.08       37.18      2.09 o
  10   3   2      133.01      127.10      3.78 o
  11   3   2        8.47        8.44      0.90 o
  12   3   2       70.99       66.62      3.49 o
  -9   4   2        3.52        2.45      1.85 o
  -8   4   2       76.24       76.78      3.16 o
  -7   4   2       54.06       51.87      2.73 o
  -6   4   2      675.62      631.09      6.93 o
  -5   4   2      443.60      460.49      5.49 o
  -4   4   2       88.00       97.06      2.45 o
  -3   4   2      281.07      293.01      3.72 o
  -2   4   2      890.93      892.25      6.53 o
  -1   4   2     3103.51     3102.02     47.92 o
   0   4   2     2019.98     2119.51      5.45 o
   1   4   2       41.11       42.14      0.82 o
   2   4   2        0.34       -0.64      0.64 o
   3   4   2     1543.81     1607.81      7.02 o
   4   4   2      969.32     1038.17      6.06 o
   5   4   2      179.67      173.00      2.78 o
   6   4   2     1153.96     1135.63      7.52 o
   7   4   2      231.56      219.07      3.72 o
   8   4   2      160.93      144.86      3.42 o
   9   4   2      107.06       92.90      3.07 o
  10   4   2      296.06      295.20      5.51 o
  11   4   2      252.20      252.31      5.44 o
  12   4   2       72.20       69.08      3.49 o
  -9   5   2       43.70       41.46      3.02 o
  -8   5   2        8.93       11.09      0.86 o
  -7   5   2      204.11      198.67      4.65 o
  -6   5   2      155.02      150.87      3.88 o
  -5   5   2       26.25       27.39      1.97 o
  -4   5   2      138.96      133.30      3.06 o
  -3   5   2       41.36       55.24      2.07 o
  -2   5   2       60.64       65.24      1.56 o
  -1   5   2      850.79      969.96     11.63 o
   0   5   2      116.62      128.66      1.59 o
   1   5   2      309.40      355.91      2.44 o
   2   5   2      317.56      313.28      3.28 o
   3   5   2      841.22      866.12      5.61 o
   4   5   2      179.33      219.01      3.06 o
   5   5   2      952.16      996.77      6.80 o
   6   5   2      319.60      327.64      4.23 o
   7   5   2      513.57      483.17      5.55 o
   8   5   2      317.66      306.61      4.81 o
   9   5   2      125.45      126.77      3.58 o
  10   5   2       15.54       16.47      1.30 o
  11   5   2       37.29       42.27      2.73 o
  12   5   2       57.24       60.77      3.46 o
  -8   6   2        1.17        1.90      1.81 o
  -7   6   2       14.97       11.81      1.01 o
  -6   6   2       89.28       92.03      3.27 o
  -5   6   2      471.95      449.99      6.07 o
  -4   6   2      901.77      882.36      7.85 o
  -3   6   2        0.80        1.88      1.28 o
  -2   6   2      651.45      713.97     12.54 o
  -1   6   2     1348.45     1476.11     14.90 o
   0   6   2      153.76      212.53      2.44 o
   1   6   2      437.41      419.73      4.23 o
   2   6   2      942.70      938.22      6.15 o
   3   6   2      230.67      256.02      3.40 o
   4   6   2      864.44      916.71      6.49 o
   5   6   2      553.37      613.35      5.65 o
   6   6   2      176.84      179.66      3.39 o
   7   6   2      194.74      191.25      3.83 o
   8   6   2      280.19      278.28      4.77 o
   9   6   2        0.90        1.53      0.62 o
  10   6   2        5.02        1.79      1.81 o
  11   6   2        2.73        2.99      2.10 o
  12   6   2        5.64        3.90      2.04 o
  -8   7   2       29.82       35.41      2.41 o
  -7   7   2       39.69       39.89      2.77 o
  -6   7   2      130.03      124.61      3.87 o
  -5   7   2        1.52       -0.46      1.72 o
  -4   7   2       10.34       11.61      1.10 o
  -3   7   2      278.09      299.72      4.69 o
  -2   7   2     1239.26     1245.48     12.16 o
  -1   7   2      893.20      953.65      5.18 o
   0   7   2      131.12      165.67      2.19 o
   1   7   2       19.93       21.67      0.99 o
   2   7   2        9.31        8.46      0.66 o
   3   7   2     1854.85     1889.53      9.70 o
   4   7   2       60.37       65.16      2.08 o
   5   7   2      303.65      344.49      4.58 o
   6   7   2       76.27       72.30      2.43 o
   7   7   2       49.59       44.78      2.19 o
   8   7   2       20.35       18.99      1.37 o
   9   7   2      208.45      217.08      4.73 o
  10   7   2       19.56       19.21      1.37 o
  11   7   2       81.52       75.17      3.60 o
  -7   8   2        0.83        1.57      1.98 o
  -6   8   2       69.67       70.39      3.25 o
  -5   8   2      146.95      147.75      4.14 o
  -4   8   2       15.15       12.86      1.25 o
  -3   8   2       60.14       59.37      2.59 o
  -2   8   2      103.73      110.42      2.23 o
  -1   8   2      203.04      204.90      5.09 o
   0   8   2      161.67      171.24      2.42 o
   1   8   2      181.81      193.23      4.01 o
   2   8   2        0.05        1.58      1.06 o
   3   8   2      345.95      360.20      4.70 o
   4   8   2        1.16        1.77      1.15 o
   5   8   2       11.50       10.55      0.77 o
   6   8   2        2.16        3.05      1.31 o
   7   8   2      552.91      515.24      6.41 o
   8   8   2       38.83       37.80      2.27 o
   9   8   2       40.53       39.20      2.52 o
  10   8   2       80.04       84.98      3.48 o
  11   8   2      330.00      352.86      6.73 o
  -6   9   2       70.41       77.95      3.70 o
  -5   9   2       35.15       31.32      2.17 o
  -4   9   2       42.79       37.12      2.63 o
  -3   9   2        6.97        6.30      0.74 o
  -2   9   2       72.63       67.74      5.42 o
  -1   9   2        1.06       -1.06      1.15 o
   0   9   2      138.52      139.39      2.45 o
   1   9   2      131.79      132.34      2.29 o
   2   9   2       56.70       57.09      2.36 o
   3   9   2      125.91      131.15      3.31 o
   4   9   2      840.18      855.48      7.74 o
   5   9   2       83.89       89.18      2.98 o
   6   9   2      395.20      397.51      5.67 o
   7   9   2      316.71      305.76      5.26 o
   8   9   2       13.92       14.38      0.85 o
   9   9   2        9.04       11.34      1.23 o
  10   9   2       77.21       69.89      3.47 o
  11   9   2        1.23        2.24      2.24 o
  -5  10   2        1.90       -0.31      2.24 o
  -4  10   2        0.62       -1.56      2.06 o
  -3  10   2        5.18        4.67      1.84 o
  -2  10   2      356.34      348.05      5.74 o
  -1  10   2      206.39      204.92      3.98 o
   0  10   2      534.34      530.29      4.77 o
   1  10   2       36.04       31.83      2.34 o
   2  10   2      457.39      478.97      6.21 o
   3  10   2       41.47       41.65      2.46 o
   4  10   2      105.77      110.85      3.30 o
   5  10   2       13.22       16.37      1.12 o
   6  10   2        1.79        1.96      1.64 o
   7  10   2        2.00        1.21      1.64 o
   8  10   2        2.34        2.63      1.72 o
   9  10   2        4.65        3.20      0.78 o
  10  10   2        6.43        8.01      0.90 o
  -4  11   2        4.51        7.71      0.99 o
  -3  11   2      179.43      183.99      4.93 o
  -2  11   2       99.82      105.16      3.04 o
  -1  11   2        7.28        7.19      0.63 o
   0  11   2       13.20       17.91      1.01 o
   1  11   2       11.91       10.55      0.76 o
   2  11   2       40.99       37.77      2.41 o
   3  11   2        2.37        1.83      1.82 o
   4  11   2      247.71      245.70      5.05 o
   5  11   2        9.93       13.56      1.02 o
   6  11   2      111.55      105.14      3.69 o
   7  11   2       14.43       10.78      0.93 o
   8  11   2        7.39        4.84      2.07 o
   9  11   2        4.11        2.21      2.02 o
  10  11   2       28.88       27.52      2.30 o
  -3  12   2        1.36        0.00      2.45 o
  -2  12   2        1.71        0.77      1.44 o
  -1  12   2       15.58       12.42      0.80 o
   0  12   2       60.54       62.00      6.54 o
   1  12   2       99.40       88.31      3.74 o
   2  12   2       10.90       11.17      0.93 o
   3  12   2      242.04      232.55      5.18 o
   4  12   2       50.50       51.92      2.91 o
   5  12   2       39.01       37.30      2.76 o
   6  12   2        3.90        5.25      1.89 o
   7  12   2       56.68       58.12      3.28 o
   8  12   2       55.40       58.33      3.25 o
   9  12   2        2.02        4.83      1.98 o
  -1  13   2       18.21       17.23      0.88 o
   0  13   2       50.90       48.58      2.84 o
   1  13   2        1.47        2.93      1.37 o
   2  13   2        0.01        0.71      1.93 o
   3  13   2        0.03       -0.30      1.90 o
   4  13   2        0.49       -0.69      1.96 o
   5  13   2        2.44        3.01      2.07 o
   6  13   2       23.50       24.00      1.65 o
   7  13   2        0.82        1.27      2.07 o
   8  13   2        2.03        3.51      0.90 o
   1  14   2       41.31       35.41      2.22 o
   2  14   2        2.22        1.47      2.04 o
   3  14   2       27.23       25.08      2.01 o
   4  14   2        0.02       -2.17      2.17 o
   5  14   2       15.67       17.43      1.47 o
  -5 -13   3       19.22       20.52      1.78 o
  -4 -13   3        9.15        2.00      2.49 o
  -3 -13   3        2.62        4.32      0.93 o
  -2 -13   3        9.51       12.30      1.11 o
  -1 -13   3        5.01        6.52      0.72 o
   0 -13   3       72.42       77.44      2.79 o
  -7 -12   3       11.73       14.05      1.08 o
  -6 -12   3        1.31       -0.84      1.94 o
  -5 -12   3       28.10       27.85      2.21 o
  -4 -12   3        1.93        3.63      1.88 o
  -3 -12   3       51.41       52.47      3.15 o
  -2 -12   3        5.06        2.21      2.14 o
  -1 -12   3        7.65        8.17      1.34 o
   0 -12   3        0.09        1.59      1.75 o
   1 -12   3        0.32        0.14      1.93 o
   2 -12   3       19.70       16.21      0.83 o
  -8 -11   3       12.99       13.52      1.03 o
  -7 -11   3       71.81       71.09      3.41 o
  -6 -11   3        2.58        4.04      1.90 o
  -5 -11   3        0.81        1.59      1.83 o
  -4 -11   3       28.56       31.29      2.16 o
  -3 -11   3       13.98       16.74      1.59 o
  -2 -11   3        0.00        0.81      1.64 o
  -1 -11   3        3.64        1.51      1.57 o
   0 -11   3       48.64       53.96      2.06 o
   1 -11   3        0.23       -0.09      2.06 o
   2 -11   3       66.80       66.80      3.49 o
   3 -11   3       20.88       17.46      1.09 o
   4 -11   3       40.49       41.79      3.16 o
  -9 -10   3       12.26        9.55      0.97 o
  -8 -10   3        3.48        1.32      2.24 o
  -7 -10   3        4.49        7.02      0.89 o
  -6 -10   3        1.10        0.44      1.81 o
  -5 -10   3        0.14        0.93      1.63 o
  -4 -10   3       65.14       60.07      2.93 o
  -3 -10   3      142.85      161.94      4.24 o
  -2 -10   3       91.67       86.76      3.11 o
  -1 -10   3       19.22       19.74      1.18 o
   0 -10   3      213.83      198.69      3.21 o
   1 -10   3       40.63       37.99      1.90 o
   2 -10   3       36.20       38.89      1.82 o
   3 -10   3       14.98       12.29      0.94 o
   4 -10   3       20.24       18.73      1.51 o
   5 -10   3       41.21       33.51      2.44 o
  -9  -9   3        1.91        2.75      1.74 o
  -8  -9   3        0.38       -1.84      1.84 o
  -7  -9   3       13.24       13.04      1.12 o
  -6  -9   3       87.36       90.43      3.27 o
  -5  -9   3       29.24       23.14      1.73 o
  -4  -9   3       74.45       75.07      2.95 o
  -3  -9   3       34.75       31.50      2.44 o
  -2  -9   3      469.75      442.86      6.01 o
  -1  -9   3       86.62       86.57      2.08 o
   0  -9   3       14.18       17.63      0.89 o
   1  -9   3       36.66       33.97      1.71 o
   2  -9   3       91.29       82.77      2.37 o
   3  -9   3       50.06       58.57      2.93 o
   4  -9   3       44.89       43.63      2.79 o
   5  -9   3       44.82       43.96      2.89 o
   6  -9   3       32.61       34.68      2.75 o
 -10  -8   3       14.42       17.25      1.19 o
  -9  -8   3        4.21        8.56      0.87 o
  -8  -8   3       13.46       14.33      1.08 o
  -7  -8   3      212.35      205.02      4.66 o
  -6  -8   3        0.02        0.67      1.46 o
  -5  -8   3        3.58        3.70      1.52 o
  -4  -8   3       17.18       17.18      1.00 o
  -3  -8   3      296.20      281.36      4.65 o
  -2  -8   3        5.94        3.56      1.61 o
  -1  -8   3      273.30      300.24      3.29 o
   0  -8   3       14.72       12.70      0.73 o
   1  -8   3      251.35      221.32      9.70 o
   2  -8   3     1224.39     1198.05     11.67 o
   3  -8   3        0.44        1.87      1.65 o
   4  -8   3       46.99       48.97      2.52 o
   5  -8   3       27.85       27.08      1.87 o
   6  -8   3       17.80       16.56      1.19 o
   7  -8   3       55.27       58.94      3.23 o
 -10  -7   3      111.85      115.09      4.15 o
  -9  -7   3       15.81       18.08      1.65 o
  -8  -7   3        0.37        0.08      1.54 o
  -7  -7   3       35.38       33.14      2.22 o
  -6  -7   3       47.87       46.99      2.38 o
  -5  -7   3       33.84       30.98      2.00 o
  -4  -7   3       76.51       74.72      2.61 o
  -3  -7   3     1106.21     1116.08      8.31 o
  -2  -7   3      328.49      336.30      4.55 o
  -1  -7   3      110.11      113.08      1.98 o
   0  -7   3      664.66      711.16      8.80 o
   1  -7   3      580.24      550.31      6.58 o
   2  -7   3        6.90        8.83      0.85 o
   3  -7   3        1.93        4.26      0.60 o
   4  -7   3      132.76      128.21      3.56 o
   5  -7   3       43.80       43.53      2.56 o
   6  -7   3      107.33       99.70      3.52 o
   7  -7   3       45.13       45.45      2.90 o
   8  -7   3       20.48       23.51      2.16 o
 -10  -6   3       83.20       83.91      3.53 o
  -9  -6   3        2.99        3.44      1.67 o
  -8  -6   3        2.71        2.00      1.72 o
  -7  -6   3       83.69       82.39      3.01 o
  -6  -6   3      104.77      106.31      3.03 o
  -5  -6   3       32.63       35.22      1.96 o
  -4  -6   3      131.84      133.42      3.06 o
  -3  -6   3      573.82      610.63      5.74 o
  -2  -6   3      221.61      193.70      3.29 o
  -1  -6   3       94.36       90.31      1.59 o
   0  -6   3        2.60        0.33      0.72 o
   1  -6   3      197.83      205.48      5.22 o
   2  -6   3      275.89      280.05      8.69 o
   3  -6   3      487.09      497.74      5.68 o
   4  -6   3      923.65      941.29      8.18 o
   5  -6   3        0.33       -1.59      1.59 o
   6  -6   3        0.23        3.26      1.74 o
   7  -6   3       10.64        9.15      0.87 o
   8  -6   3       12.26       11.42      0.93 o
   9  -6   3       27.43       33.25      2.30 o
 -11  -5   3        3.56        5.85      2.22 o
 -10  -5   3       13.96       16.37      1.42 o
  -9  -5   3        1.98        1.11      1.65 o
  -8  -5   3      722.93      686.87      7.85 o
  -7  -5   3       68.61       64.63      2.69 o
  -6  -5   3        3.79        5.39      0.57 o
  -5  -5   3      889.01      915.30      7.37 o
  -4  -5   3        3.11        4.42      0.48 o
  -3  -5   3        1.69        5.64      0.42 o
  -2  -5   3      290.70      270.63      3.49 o
  -1  -5   3       18.16       39.87      1.50 o
   0  -5   3      312.48      358.80      2.82 o
   1  -5   3       78.98       79.44      1.48 o
   2  -5   3       24.78       31.57      1.14 o
   3  -5   3       47.16       50.44      1.94 o
   4  -5   3       61.51       54.03      2.15 o
   5  -5   3        8.35        9.99      0.87 o
   6  -5   3        2.75        3.10      1.65 o
   7  -5   3       69.53       63.58      2.88 o
   8  -5   3       13.14       10.26      0.87 o
   9  -5   3        1.16       -1.71      1.89 o
 -11  -4   3       12.21       10.74      1.08 o
 -10  -4   3      178.06      190.18      4.91 o
  -9  -4   3       25.69       26.72      1.82 o
  -8  -4   3       15.27       13.49      0.86 o
  -7  -4   3        3.23        0.19      1.68 o
  -6  -4   3     1099.19     1058.10      8.14 o
  -5  -4   3       43.67       39.78      1.77 o
  -4  -4   3       78.32       63.45      1.99 o
  -3  -4   3      421.94      399.59      4.16 o
  -2  -4   3     1328.95     1431.86      7.28 o
  -1  -4   3       64.19       71.64      1.21 o
   0  -4   3       47.11       43.32      1.02 o
   1  -4   3      184.97      165.41      6.83 o
   2  -4   3       64.78       62.56      3.93 o
   3  -4   3      459.85      475.20      4.77 o
   4  -4   3       13.35       13.85      1.09 o
   5  -4   3      228.96      207.83      3.68 o
   6  -4   3      916.05      889.74      8.03 o
   7  -4   3        1.93        0.00      1.66 o
   8  -4   3       92.53       91.10      3.28 o
   9  -4   3       24.03       23.82      1.98 o
  10  -4   3        5.86        2.76      2.19 o
 -11  -3   3       79.22       85.61      3.75 o
 -10  -3   3      126.30      124.54      3.95 o
  -9  -3   3       21.95       22.23      1.55 o
  -8  -3   3        4.13        2.27      1.46 o
  -7  -3   3      702.83      698.77      7.09 o
  -6  -3   3       70.10       77.02      2.41 o
  -5  -3   3        5.13        3.73      0.42 o
  -4  -3   3      286.55      263.93      3.47 o
  -3  -3   3     9096.06     9215.24     71.08 o
  -2  -3   3     2799.43     2590.82      9.09 o
  -1  -3   3       42.56       42.87      0.90 o
   0  -3   3       33.19       29.25      0.78 o
   1  -3   3       73.98       60.02      1.05 o
   2  -3   3     7170.40     7485.94     43.43 o
   3  -3   3        0.37        2.16      0.94 o
   4  -3   3      165.30      158.63      2.87 o
   5  -3   3      240.98      263.89      3.90 o
   6  -3   3     1104.05     1125.06      8.50 o
   7  -3   3       89.47       93.76      3.09 o
   8  -3   3       34.54       29.67      2.29 o
   9  -3   3        1.79        3.16      1.64 o
  10  -3   3       37.29       42.37      2.95 o
 -11  -2   3       74.94       72.48      3.69 o
 -10  -2   3       35.11       36.35      2.62 o
  -9  -2   3       42.19       40.12      2.54 o
  -8  -2   3       24.04       21.39      1.59 o
  -7  -2   3      134.16      132.46      3.39 o
  -6  -2   3       61.60       52.29      2.05 o
  -5  -2   3      394.71      352.97      4.20 o
  -4  -2   3       71.09       53.60      1.67 o
  -3  -2   3       80.00       87.34      1.91 o
  -2  -2   3     1479.12     1407.65      6.31 o
  -1  -2   3     1120.82     1034.91      3.55 o
   0  -2   3      231.28      228.16      1.67 o
   1  -2   3        6.84        9.12      1.07 o
   2  -2   3      801.99      799.34      3.40 o
   3  -2   3     1990.30     2094.06      8.47 o
   4  -2   3      597.04      692.12      5.37 o
   5  -2   3        2.30        1.16      1.12 o
   6  -2   3      892.25      871.72      7.24 o
   7  -2   3       38.19       36.08      2.26 o
   8  -2   3      347.41      331.14      5.36 o
   9  -2   3       44.20       44.60      2.45 o
  10  -2   3      122.08      132.79      4.20 o
  11  -2   3       44.25       42.56      2.92 o
 -11  -1   3       21.21       23.79      1.96 o
 -10  -1   3        3.49        3.01      0.83 o
  -9  -1   3       14.92       14.61      1.32 o
  -8  -1   3        6.94        2.49      1.49 o
  -7  -1   3      404.12      402.96      5.48 o
  -6  -1   3        4.70        3.92      0.48 o
  -5  -1   3        2.23        1.91      0.38 o
  -4  -1   3      930.79      909.67      6.05 o
  -3  -1   3      289.97      292.72      3.15 o
  -2  -1   3       99.22       98.74      1.71 o
  -1  -1   3     2138.42     2159.46     27.44 o
   0  -1   3     1668.59     1627.79     74.48 o
   1  -1   3      313.97      332.56      1.84 o
   2  -1   3     1720.92     1744.18     14.72 o
   3  -1   3     4209.42     4525.59     44.80 o
   4  -1   3      311.59      312.54      3.44 o
   5  -1   3      546.56      532.23      4.97 o
   6  -1   3       17.93       19.03      1.51 o
   7  -1   3     1014.06     1023.26      8.17 o
   8  -1   3      414.81      408.91      5.75 o
   9  -1   3      600.50      582.09      7.36 o
  10  -1   3       15.55       13.85      1.16 o
  11  -1   3       48.89       52.78      3.17 o
 -10   0   3      144.21      153.57      4.57 o
  -9   0   3      327.42      326.96      5.80 o
  -8   0   3        6.92        4.41      1.61 o
  -7   0   3       82.95       72.52      2.60 o
  -6   0   3       49.72       47.78      2.07 o
  -5   0   3      312.40      280.13      3.85 o
  -4   0   3      106.19      103.95      2.19 o
  -3   0   3      102.89      106.81      2.01 o
  -2   0   3       67.55       77.98      1.07 o
  -1   0   3     1000.21      917.55      5.61 o
   0   0   3     6043.77     5327.64     35.25 o
   1   0   3       22.72       20.34      0.55 o
   2   0   3     2465.55     2591.94     20.10 o
   3   0   3       20.26       27.08      1.00 o
   4   0   3      501.01      464.96      4.00 o
   5   0   3     1013.08     1064.15      6.67 o
   6   0   3     2061.57     2014.58     10.07 o
   7   0   3       32.28       36.31      2.01 o
   8   0   3       20.65       20.66      1.55 o
   9   0   3        9.97        9.03      0.83 o
  10   0   3       16.70       15.19      1.23 o
  11   0   3       28.98       26.31      2.15 o
 -10   1   3       61.93       62.31      3.27 o
  -9   1   3       41.83       50.45      2.90 o
  -8   1   3       25.12       19.79      1.52 o
  -7   1   3       34.17       29.34      2.02 o
  -6   1   3      521.68      524.80      5.82 o
  -5   1   3      324.69      333.50      4.30 o
  -4   1   3       10.17        8.48      0.71 o
  -3   1   3        0.06        0.20      0.74 o
  -2   1   3     4506.97     4481.26    126.95 o
  -1   1   3    11156.21     8390.71     36.09 o
   0   1   3     7602.55     6305.37     65.27 o
   1   1   3       20.02       12.93      0.50 o
   2   1   3     6417.10     5859.93     41.44 o
   3   1   3     1394.91     1332.79      5.84 o
   4   1   3      217.30      217.84      2.70 o
   5   1   3     1366.20     1461.01      7.63 o
   6   1   3      368.51      360.95      4.24 o
   7   1   3        6.77        3.76      1.37 o
   8   1   3      204.33      191.37      3.92 o
   9   1   3       11.75       12.94      0.81 o
  10   1   3      200.02      202.56      4.67 o
  11   1   3       32.51       33.77      2.17 o
  12   1   3        2.86        3.51      2.15 o
 -10   2   3      115.55      128.76      4.39 o
  -9   2   3        8.27       10.17      0.87 o
  -8   2   3       97.85       92.78      3.38 o
  -7   2   3      778.23      742.00      7.74 o
  -6   2   3      149.11      138.97      3.28 o
  -5   2   3     1276.62     1280.06      8.46 o
  -4   2   3       74.76       66.37      1.93 o
  -3   2   3      279.77      356.87      3.73 o
  -2   2   3      177.44      175.59      1.69 o
  -1   2   3     2599.49     2637.47     21.61 o
   0   2   3     1236.62     1303.48      9.26 o
   1   2   3    39445.84    22156.00    187.32 o
   2   2   3    11558.73    10024.85     55.76 o
   3   2   3      704.67      773.30      4.50 o
   4   2   3       69.06       80.30      1.71 o
   5   2   3      530.11      567.78      4.74 o
   6   2   3       27.59       14.65      1.02 o
   7   2   3      598.78      565.20      5.80 o
   8   2   3       49.93       44.67      2.17 o
   9   2   3       86.38       81.88      2.91 o
  10   2   3       16.44       16.06      1.27 o
  11   2   3       34.20       38.02      2.73 o
  12   2   3       73.22       89.47      3.86 o
 -10   3   3        1.80        3.47      2.12 o
  -9   3   3       45.41       47.86      2.95 o
  -8   3   3        6.87        5.68      0.73 o
  -7   3   3      280.82      259.02      4.85 o
  -6   3   3        0.82        0.25      1.47 o
  -5   3   3       13.23        9.82      0.73 o
  -4   3   3        9.50        7.95      0.73 o
  -3   3   3      314.84      328.44      3.80 o
  -2   3   3     1986.62     2097.38      6.02 o
  -1   3   3      125.36      118.14      2.55 o
   0   3   3      648.81      702.51      7.72 o
   1   3   3     1042.47     1019.87      3.43 o
   2   3   3     5960.34     6260.85     47.24 o
   3   3   3     3607.63     3953.23     40.58 o
   4   3   3      491.27      494.00      4.09 o
   5   3   3      208.72      188.17      2.85 o
   6   3   3     1242.55     1264.17      7.78 o
   7   3   3      158.19      161.14      3.23 o
   8   3   3      889.43      864.59      7.78 o
   9   3   3        1.75        1.20      1.49 o
  10   3   3       48.68       44.16      2.57 o
  11   3   3        4.38        1.12      2.08 o
  12   3   3      105.45      101.63      4.02 o
  -9   4   3        3.04        4.64      2.10 o
  -8   4   3       59.46       62.83      2.99 o
  -7   4   3       15.05       10.67      0.76 o
  -6   4   3       11.23        7.95      0.70 o
  -5   4   3        4.35        4.51      0.60 o
  -4   4   3        8.34        8.04      0.68 o
  -3   4   3      317.62      352.43      4.20 o
  -2   4   3     3110.92     3229.65     16.02 o
  -1   4   3      563.07      649.52      6.82 o
   0   4   3      484.97      535.47      2.89 o
   1   4   3       10.35       17.48      0.65 o
   2   4   3     1715.63     1763.85      7.13 o
   3   4   3     4491.53     4873.33     48.00 o
   4   4   3      552.15      588.10      4.70 o
   5   4   3      454.16      443.17      4.41 o
   6   4   3      419.75      407.51      4.56 o
   7   4   3      377.37      369.70      4.78 o
   8   4   3      135.31      124.35      3.22 o
   9   4   3      188.04      187.97      4.08 o
  10   4   3        0.48       -0.82      1.75 o
  11   4   3        0.04        0.00      1.95 o
  12   4   3       38.43       47.96      3.12 o
  -9   5   3        0.78       -1.82      2.22 o
  -8   5   3        2.69        2.89      1.84 o
  -7   5   3       12.04       10.48      0.97 o
  -6   5   3      620.44      612.49      7.23 o
  -5   5   3       64.29       66.85      2.52 o
  -4   5   3        0.56        2.04      1.17 o
  -3   5   3      142.69      143.60      2.95 o
  -2   5   3      179.17      181.90      2.18 o
  -1   5   3     1645.75     1668.32      5.85 o
   0   5   3      147.99      143.30      1.73 o
   1   5   3     1004.46     1073.16      4.31 o
   2   5   3     1158.74     1174.72      6.39 o
   3   5   3      116.94      121.14      2.28 o
   4   5   3        3.80       -0.04      0.90 o
   5   5   3       60.22       70.89      2.05 o
   6   5   3      489.46      487.03      5.14 o
   7   5   3      722.78      692.42      6.57 o
   8   5   3        4.84        3.93      1.50 o
   9   5   3       18.45       17.02      1.43 o
  10   5   3       53.22       58.24      2.89 o
  11   5   3      265.18      265.45      5.69 o
  12   5   3        1.41        3.18      1.82 o
  -8   6   3       26.42       26.35      2.08 o
  -7   6   3       41.00       43.25      2.80 o
  -6   6   3       41.21       38.98      2.42 o
  -5   6   3       87.93       79.19      2.97 o
  -4   6   3      640.86      668.31      7.05 o
  -3   6   3        4.79        6.31      0.54 o
  -2   6   3       39.62       46.57      1.37 o
  -1   6   3      204.66      238.14      3.35 o
   0   6   3       81.42       67.01      1.37 o
   1   6   3        2.71        3.79      0.25 o
   2   6   3      515.56      500.81      4.60 o
   3   6   3      748.03      781.53      5.87 o
   4   6   3        8.75        7.10      0.63 o
   5   6   3      368.32      387.54      4.53 o
   6   6   3       28.24       36.89      1.81 o
   7   6   3     1311.73     1295.86      9.19 o
   8   6   3      213.88      200.78      4.08 o
   9   6   3       27.02       23.73      1.75 o
  10   6   3        0.11        1.02      1.63 o
  11   6   3       58.03       64.72      3.21 o
  12   6   3       25.93       25.30      1.92 o
  -8   7   3        4.75        6.26      0.90 o
  -7   7   3        3.54        4.93      1.88 o
  -6   7   3        0.12       -1.67      1.87 o
  -5   7   3       56.36       55.45      2.72 o
  -4   7   3        4.61        3.75      1.73 o
  -3   7   3        0.03       -0.19      1.43 o
  -2   7   3        1.23        2.57      0.89 o
  -1   7   3        4.03        2.39      0.98 o
   0   7   3      326.72      327.76      3.03 o
   1   7   3       12.88       12.96      0.76 o
   2   7   3      512.58      508.77      5.09 o
   3   7   3       42.86       50.77      1.87 o
   4   7   3      686.26      701.01      6.16 o
   5   7   3      338.68      356.25      4.60 o
   6   7   3       35.65       25.72      1.65 o
   7   7   3        0.47        3.28      1.25 o
   8   7   3      198.03      184.48      4.07 o
   9   7   3       11.84       15.64      1.13 o
  10   7   3       32.08       34.51      2.50 o
  11   7   3        0.25       -2.06      2.13 o
  12   7   3       16.84       16.73      1.35 o
  -7   8   3        3.64        5.24      2.20 o
  -6   8   3        2.08        0.77      1.87 o
  -5   8   3       53.41       49.25      2.72 o
  -4   8   3       10.96       10.83      0.79 o
  -3   8   3      300.19      276.16      4.97 o
  -2   8   3       58.52       66.72      1.90 o
  -1   8   3      388.69      400.54      7.34 o
   0   8   3       44.26       47.65      1.50 o
   1   8   3      652.67      646.27      5.06 o
   2   8   3      269.30      262.25      4.01 o
   3   8   3      114.92      106.27      2.75 o
   4   8   3        1.99        3.39      1.22 o
   5   8   3      115.55      111.38      2.93 o
   6   8   3        3.61        5.79      0.58 o
   7   8   3       10.31        9.34      0.75 o
   8   8   3      221.23      219.26      4.56 o
   9   8   3      290.59      298.27      5.50 o
  10   8   3       19.53       24.35      1.87 o
  11   8   3        0.03       -0.20      2.20 o
  -6   9   3       15.99       18.54      1.49 o
  -5   9   3      234.62      233.22      5.35 o
  -4   9   3       18.80       21.80      1.78 o
  -3   9   3       67.26       54.86      2.76 o
  -2   9   3      192.45      193.25      4.71 o
  -1   9   3      219.47      223.57      3.73 o
   0   9   3      230.09      239.36      3.11 o
   1   9   3       19.45       24.19      1.26 o
   2   9   3       42.49       46.25      2.18 o
   3   9   3        7.30        3.80      1.48 o
   4   9   3       63.01       62.57      2.47 o
   5   9   3        3.67        5.60      0.60 o
   6   9   3      198.61      201.18      4.16 o
   7   9   3      231.02      230.87      4.63 o
   8   9   3       17.88       20.72      1.48 o
   9   9   3        5.52        3.74      1.83 o
  10   9   3       13.10       14.79      1.10 o
  11   9   3       19.57       20.97      1.75 o
  -5  10   3       24.43       21.41      1.74 o
  -4  10   3       19.57       25.84      2.04 o
  -3  10   3       14.61       19.93      1.79 o
  -2  10   3        2.22        1.87      1.24 o
  -1  10   3      142.95      134.84      3.28 o
   0  10   3       90.68       89.59      2.24 o
   1  10   3        0.66        1.45      1.01 o
   2  10   3       10.01       10.01      0.68 o
   3  10   3        3.72        3.32      1.56 o
   4  10   3       81.98       83.90      2.93 o
   5  10   3       30.65       29.83      2.21 o
   6  10   3      227.87      215.45      4.49 o
   7  10   3       15.65       13.48      1.05 o
   8  10   3      215.05      222.41      4.97 o
   9  10   3        2.95        4.55      1.72 o
  10  10   3       26.97       21.65      1.68 o
  -4  11   3        1.60       -0.99      2.30 o
  -3  11   3        0.10       -0.31      2.07 o
  -2  11   3       49.18       52.30      2.22 o
  -1  11   3       11.43        8.96      0.59 o
   0  11   3      135.02      124.38      2.75 o
   1  11   3       74.62       78.44      2.19 o
   2  11   3       11.74       10.41      0.82 o
   3  11   3      275.31      276.80      5.36 o
   4  11   3       37.15       38.97      2.75 o
   5  11   3       62.03       52.43      2.92 o
   6  11   3      107.12       91.86      3.54 o
   7  11   3       27.58       29.30      1.92 o
   8  11   3        8.33        8.82      0.87 o
   9  11   3        0.06       -1.49      1.86 o
  10  11   3        3.66        3.87      2.04 o
  -3  12   3       22.49       25.72      2.02 o
  -2  12   3        6.71        8.44      2.53 o
  -1  12   3       18.82       22.55      3.00 o
   0  12   3      128.52      116.73      2.93 o
   1  12   3       18.87       19.05      1.09 o
   2  12   3        6.87        7.51      0.81 o
   3  12   3       28.59       26.87      2.06 o
   4  12   3        0.07       -2.00      2.00 o
   5  12   3       35.42       35.06      2.73 o
   6  12   3        0.05       -1.10      1.81 o
   7  12   3        3.76        0.77      2.10 o
   8  12   3       10.74       12.03      0.95 o
   9  12   3        4.11        4.89      2.20 o
  -1  13   3        3.80        0.70      2.08 o
   0  13   3       14.41       12.90      1.02 o
   1  13   3        1.45        3.62      0.69 o
   2  13   3       31.29       26.34      1.95 o
   3  13   3        0.76        0.00      1.97 o
   4  13   3       69.80       71.79      3.48 o
   5  13   3      106.80      106.71      4.00 o
   6  13   3       18.82       16.60      1.34 o
   7  13   3       24.86       27.84      1.92 o
   8  13   3       27.43       26.30      1.91 o
   1  14   3        0.54       -0.31      1.96 o
   2  14   3        3.26        2.83      2.20 o
   3  14   3        0.00       -1.01      2.08 o
   4  14   3       22.30       22.06      1.73 o
   5  14   3       15.76       15.17      1.24 o
   6  14   3       84.54       75.82      3.86 o
  -6 -12   4       34.93       39.65      2.52 o
  -5 -12   4       21.71       23.17      1.86 o
  -4 -12   4       17.60       19.91      1.75 o
  -3 -12   4       11.38       10.28      1.04 o
  -2 -12   4       40.84       47.55      3.15 o
  -1 -12   4        3.36        2.82      1.54 o
   0 -12   4        6.25        6.89      1.74 o
   1 -12   4        5.86        7.14      0.95 o
   2 -12   4       37.43       42.38      2.09 o
  -7 -11   4        7.03        8.70      1.03 o
  -6 -11   4        9.56       11.54      0.96 o
  -5 -11   4        7.47        9.45      0.95 o
  -4 -11   4       51.33       47.03      2.85 o
  -3 -11   4       86.98       91.02      3.72 o
  -2 -11   4        3.32        4.42      1.95 o
  -1 -11   4       10.01        9.93      0.62 o
   0 -11   4       57.60       54.85      2.59 o
   1 -11   4       10.99       11.18      0.70 o
   2 -11   4        8.87        8.08      0.89 o
   3 -11   4       23.88       27.61      2.22 o
  -8 -10   4       12.44       14.34      1.01 o
  -7 -10   4       16.83       13.05      1.14 o
  -6 -10   4      108.89      114.15      3.98 o
  -5 -10   4       19.76       19.58      1.54 o
  -4 -10   4        0.41        2.85      1.57 o
  -3 -10   4       78.20       76.31      3.29 o
  -2 -10   4        0.13       -0.58      1.66 o
  -1 -10   4        2.64        0.20      1.20 o
   0 -10   4       23.80       26.67      1.35 o
   1 -10   4      242.58      228.17      7.99 o
   2 -10   4       23.90       27.82      1.50 o
   3 -10   4        2.75        4.09      1.95 o
   4 -10   4       15.66       11.38      0.99 o
   5 -10   4        3.15        2.27      2.21 o
  -9  -9   4       18.91       19.27      1.56 o
  -8  -9   4        6.42        5.19      2.21 o
  -7  -9   4       83.96       74.89      3.28 o
  -6  -9   4       12.78       14.73      1.11 o
  -5  -9   4       14.49       11.46      0.75 o
  -4  -9   4       54.63       42.13      2.56 o
  -3  -9   4      723.96      665.84      7.78 o
  -2  -9   4       78.38       78.31      2.99 o
  -1  -9   4        0.51        1.99      1.38 o
   0  -9   4       10.63        9.11      0.55 o
   1  -9   4      150.67      139.98      3.22 o
   2  -9   4      365.00      387.10      4.39 o
   3  -9   4      174.15      171.61      4.42 o
   4  -9   4       28.95       30.10      2.13 o
   5  -9   4       27.90       29.08      2.05 o
   6  -9   4       26.54       23.62      1.88 o
  -9  -8   4       15.65       18.72      1.41 o
  -8  -8   4       17.66       18.93      1.18 o
  -7  -8   4      142.03      126.29      4.02 o
  -6  -8   4      208.78      203.86      4.63 o
  -5  -8   4        5.70        6.14      0.75 o
  -4  -8   4      304.85      285.62      4.88 o
  -3  -8   4        4.08        2.94      1.65 o
  -2  -8   4      256.38      240.90      4.44 o
  -1  -8   4      409.66      411.58      4.35 o
   0  -8   4      243.59      246.09      3.12 o
   1  -8   4       30.86       28.87      1.55 o
   2  -8   4       15.22       13.34      0.66 o
   3  -8   4       34.41       34.34      2.29 o
   4  -8   4        1.27       -0.17      1.74 o
   5  -8   4        6.09        5.01      0.79 o
   6  -8   4        4.38        6.93      0.91 o
   7  -8   4       21.40       22.36      1.72 o
 -10  -7   4        0.07       -1.61      2.14 o
  -9  -7   4       14.48       14.86      1.22 o
  -8  -7   4       18.41       16.97      1.38 o
  -7  -7   4       54.52       54.27      2.67 o
  -6  -7   4        0.24        0.44      1.50 o
  -5  -7   4       43.80       36.41      2.19 o
  -4  -7   4       10.75       11.65      0.87 o
  -3  -7   4      340.35      331.89      4.94 o
  -2  -7   4      302.04      306.67      4.56 o
  -1  -7   4      350.84      340.42      3.38 o
   0  -7   4       80.40       87.16      1.86 o
   1  -7   4       50.47       49.72      1.57 o
   2  -7   4      115.99      128.42      3.25 o
   3  -7   4       85.58       78.80      2.80 o
   4  -7   4        0.48        2.47      1.64 o
   5  -7   4      282.47      248.30      4.92 o
   6  -7   4        1.57        1.93      1.93 o
   7  -7   4      152.01      164.31      4.67 o
   8  -7   4        0.27        1.19      2.06 o
 -10  -6   4       37.20       47.84      3.21 o
  -9  -6   4        0.02        1.77      1.73 o
  -8  -6   4        1.31        1.52      1.51 o
  -7  -6   4      180.29      169.45      4.06 o
  -6  -6   4       50.91       51.08      2.44 o
  -5  -6   4      944.81      874.30      7.83 o
  -4  -6   4      526.60      535.13      5.95 o
  -3  -6   4      157.93      149.32      3.20 o
  -2  -6   4       12.56       12.90      1.03 o
  -1  -6   4        1.76        0.90      0.70 o
   0  -6   4        1.38        3.50      1.01 o
   1  -6   4      580.17      554.43     15.86 o
   2  -6   4      635.53      628.46      6.38 o
   3  -6   4      269.88      260.65      4.35 o
   4  -6   4      134.33      142.53      3.52 o
   5  -6   4       37.59       38.48      2.24 o
   6  -6   4      393.48      397.23      6.20 o
   7  -6   4       70.31       70.74      3.28 o
   8  -6   4        4.40        1.19      2.07 o
   9  -6   4       11.88       11.99      1.04 o
 -10  -5   4       16.96       21.41      1.83 o
  -9  -5   4        7.25        7.52      0.80 o
  -8  -5   4      124.12      119.66      3.72 o
  -7  -5   4       19.97       22.29      1.59 o
  -6  -5   4        4.41        6.64      0.64 o
  -5  -5   4      293.01      291.56      4.50 o
  -4  -5   4      368.99      378.40      4.77 o
  -3  -5   4        4.55        2.94      1.14 o
  -2  -5   4      946.04      882.96      6.53 o
  -1  -5   4      125.04      131.74      3.53 o
   0  -5   4        8.69        6.29      0.47 o
   1  -5   4      101.82      110.37      1.77 o
   2  -5   4     1145.26     1251.03     12.44 o
   3  -5   4      893.06      893.77      7.24 o
   4  -5   4       11.42       14.23      1.14 o
   5  -5   4      374.49      364.02      5.25 o
   6  -5   4      275.91      265.20      4.91 o
   7  -5   4       12.98       10.03      0.80 o
   8  -5   4       49.92       53.82      3.01 o
   9  -5   4       74.36       75.30      3.68 o
 -10  -4   4       19.65       23.03      1.70 o
  -9  -4   4       58.20       57.70      2.95 o
  -8  -4   4        2.35        2.29      1.52 o
  -7  -4   4      137.51      135.33      3.58 o
  -6  -4   4      471.07      456.37      5.69 o
  -5  -4   4       18.45       17.52      1.24 o
  -4  -4   4       31.42       37.88      1.75 o
  -3  -4   4      458.03      438.95      4.61 o
  -2  -4   4      765.99      743.05      5.62 o
  -1  -4   4     1307.29     1346.39      5.23 o
   0  -4   4       15.90        9.17      0.93 o
   1  -4   4      214.85      213.72      7.34 o
   2  -4   4       18.57       19.39      0.95 o
   3  -4   4      128.80      126.73      2.72 o
   4  -4   4       10.38        9.81      0.85 o
   5  -4   4       49.94       54.91      2.18 o
   6  -4   4       95.23       93.49      2.91 o
   7  -4   4      118.02      117.94      3.57 o
   8  -4   4        0.67       -1.75      1.75 o
   9  -4   4       50.16       44.75      2.80 o
  10  -4   4       14.17       17.49      1.45 o
 -10  -3   4       39.66       49.03      2.97 o
  -9  -3   4       10.43        9.03      0.85 o
  -8  -3   4       73.00       78.27      2.89 o
  -7  -3   4       23.76       17.49      1.44 o
  -6  -3   4      311.56      289.24      4.54 o
  -5  -3   4       34.43       37.54      1.81 o
  -4  -3   4       84.60       66.25      1.98 o
  -3  -3   4       20.48       14.99      1.05 o
  -2  -3   4       14.72       17.16      1.26 o
  -1  -3   4      824.47      836.23      8.28 o
   0  -3   4     1221.07     1252.20      4.60 o
   1  -3   4      606.21      631.66     12.32 o
   2  -3   4        4.86        4.76      0.29 o
   3  -3   4       26.14       19.55      1.35 o
   4  -3   4      223.78      215.09      3.37 o
   5  -3   4      911.06      923.29      7.25 o
   6  -3   4      116.93      120.86      3.05 o
   7  -3   4       24.85       29.33      2.24 o
   8  -3   4      199.41      207.29      4.47 o
   9  -3   4        0.91        2.14      1.76 o
  10  -3   4       66.12       65.67      3.41 o
 -10  -2   4       12.24       15.08      1.03 o
  -9  -2   4        0.51        0.43      1.75 o
  -8  -2   4        4.53        1.77      1.62 o
  -7  -2   4      431.72      411.19      5.67 o
  -6  -2   4       90.24       92.89      2.80 o
  -5  -2   4       26.55       28.41      1.61 o
  -4  -2   4      423.99      402.00      4.35 o
  -3  -2   4      159.23      154.82      2.57 o
  -2  -2   4       41.97       28.92      1.22 o
  -1  -2   4       57.87       81.87      1.67 o
   0  -2   4     1214.72     1138.74      4.07 o
   1  -2   4      743.29      766.44      3.36 o
   2  -2   4     2346.63     2308.10     13.39 o
   3  -2   4     4057.18     4566.12     50.43 o
   4  -2   4     1415.17     1523.64      8.20 o
   5  -2   4        0.17        0.24      1.01 o
   6  -2   4       98.02       92.53      2.69 o
   7  -2   4      826.49      821.46      7.75 o
   8  -2   4      245.63      237.87      4.66 o
   9  -2   4       23.17       27.40      2.15 o
  10  -2   4        0.04       -1.24      1.84 o
  11  -2   4       18.17       17.24      1.32 o
 -10  -1   4        0.03       -2.01      2.01 o
  -9  -1   4       29.37       26.79      2.03 o
  -8  -1   4       38.45       37.10      2.37 o
  -7  -1   4        0.41       -1.37      1.37 o
  -6  -1   4      336.34      328.79      4.67 o
  -5  -1   4      814.11      774.73      6.50 o
  -4  -1   4       36.04       47.91      1.70 o
  -3  -1   4      189.07      191.82      2.79 o
  -2  -1   4       86.04       87.08      1.76 o
  -1  -1   4     6189.90     5681.71     39.27 o
   0  -1   4      315.16      291.82      5.13 o
   1  -1   4        0.04       -0.10      0.39 o
   2  -1   4      114.12      128.20      1.70 o
   3  -1   4       10.08        3.21      0.33 o
   4  -1   4        0.15        4.64      0.40 o
   5  -1   4      176.16      177.15      3.02 o
   6  -1   4      161.94      164.82      3.20 o
   7  -1   4       23.11       26.68      1.88 o
   8  -1   4      139.49      131.27      3.53 o
   9  -1   4       12.98       16.18      1.18 o
  10  -1   4       45.89       51.50      2.80 o
  11  -1   4       64.80       67.97      3.48 o
 -10   0   4       47.73       48.19      3.07 o
  -9   0   4       39.51       43.42      2.76 o
  -8   0   4      106.64      102.97      3.50 o
  -7   0   4      227.12      218.35      4.27 o
  -6   0   4       62.00       55.13      2.22 o
  -5   0   4       61.84       64.41      2.19 o
  -4   0   4       42.42       36.15      1.55 o
  -3   0   4        3.76        6.17      0.37 o
  -2   0   4      185.34      207.27      2.64 o
  -1   0   4      222.60      226.45      1.75 o
   0   0   4      101.96      103.29      1.16 o
   1   0   4      142.63      150.92      1.35 o
   2   0   4     1243.81     1231.98     10.79 o
   3   0   4      163.43      156.12      2.28 o
   4   0   4       28.99       38.78      1.42 o
   5   0   4      138.17      140.58      2.64 o
   6   0   4        6.59       10.66      0.94 o
   7   0   4      979.84      970.30      7.88 o
   8   0   4      128.98      131.82      3.41 o
   9   0   4       12.05       10.13      1.11 o
  10   0   4        0.32        3.05      1.71 o
  11   0   4       45.37       45.03      2.97 o
 -10   1   4        0.16        1.67      2.00 o
  -9   1   4       10.47        9.80      0.95 o
  -8   1   4      177.29      164.38      4.25 o
  -7   1   4        5.88        9.23      0.71 o
  -6   1   4        1.46        1.02      1.21 o
  -5   1   4       28.14       27.41      1.69 o
  -4   1   4     1178.26     1294.72      7.86 o
  -3   1   4      104.02      102.09      2.15 o
  -2   1   4        9.88       10.42      0.72 o
  -1   1   4        0.51        0.41      0.41 o
   0   1   4      130.55      155.87      1.42 o
   1   1   4     1143.69     1103.44     15.09 o
   2   1   4     2903.62     3052.91     33.23 o
   3   1   4      126.27      133.77      2.05 o
   4   1   4      209.54      198.98      2.70 o
   5   1   4     1816.71     1814.41      8.69 o
   6   1   4      539.85      504.97      5.09 o
   7   1   4      100.89       97.48      2.74 o
   8   1   4      152.46      144.06      3.50 o
   9   1   4      193.26      185.81      4.30 o
  10   1   4       35.75       30.11      2.32 o
  11   1   4       11.56       14.18      1.24 o
  12   1   4        1.24        3.73      2.15 o
 -10   2   4        6.90       10.41      0.99 o
  -9   2   4        0.30        1.52      1.84 o
  -8   2   4        0.19       -0.84      1.83 o
  -7   2   4      399.87      353.16      5.57 o
  -6   2   4        7.03       10.00      0.85 o
  -5   2   4       87.58       86.10      2.62 o
  -4   2   4       78.08       90.19      2.37 o
  -3   2   4     1104.22     1246.66      7.25 o
  -2   2   4     2033.39     1971.41     13.26 o
  -1   2   4        7.74        8.75      1.28 o
   0   2   4     1832.63     1857.06      4.87 o
   1   2   4    10206.97     8926.71     39.54 o
   2   2   4     4245.22     4186.16     39.53 o
   3   2   4      121.68      112.29      1.93 o
   4   2   4      616.59      601.88      4.57 o
   5   2   4      686.40      704.23      5.42 o
   6   2   4      222.80      227.47      3.45 o
   7   2   4      194.33      197.40      3.57 o
   8   2   4       34.94       40.11      2.11 o
   9   2   4       69.77       69.17      2.77 o
  10   2   4        2.21        1.08      1.75 o
  11   2   4       32.00       36.99      2.65 o
  12   2   4        1.99        5.86      0.88 o
  -9   3   4       17.74       16.71      1.58 o
  -8   3   4       51.30       48.10      2.70 o
  -7   3   4       28.41       26.18      1.76 o
  -6   3   4        0.26       -0.47      1.57 o
  -5   3   4      616.52      595.04      6.21 o
  -4   3   4      198.21      168.23      3.21 o
  -3   3   4        0.22        0.26      0.90 o
  -2   3   4      516.29      550.96      3.30 o
  -1   3   4       28.84       43.63      0.99 o
   0   3   4     4892.04     4939.01     32.58 o
   1   3   4        6.00       10.33      0.93 o
   2   3   4      627.16      597.93      4.13 o
   3   3   4      251.39      254.82      2.91 o
   4   3   4      282.82      286.32      3.27 o
   5   3   4       93.60       95.18      2.16 o
   6   3   4       38.28       35.65      1.60 o
   7   3   4     1070.67     1055.19      7.90 o
   8   3   4      118.71      124.82      3.19 o
   9   3   4      127.60      129.02      3.42 o
  10   3   4       59.58       50.25      2.77 o
  11   3   4      253.52      256.86      5.58 o
  12   3   4       70.17       70.33      3.64 o
  -9   4   4        5.67        3.03      2.23 o
  -8   4   4       47.29       44.66      2.90 o
  -7   4   4       28.57       30.04      2.30 o
  -6   4   4       61.58       67.94      2.76 o
  -5   4   4       39.07       36.20      2.11 o
  -4   4   4      492.30      478.03      5.48 o
  -3   4   4      299.80      327.03      4.21 o
  -2   4   4        4.95       11.14      0.62 o
  -1   4   4      269.16      292.05      2.42 o
   0   4   4      917.03      970.40      7.31 o
   1   4   4       16.29       15.29      0.65 o
   2   4   4       99.22      114.40      2.00 o
   3   4   4     5365.52     6010.01     55.34 o
   4   4   4     3324.73     3281.97     11.22 o
   5   4   4      164.57      170.10      2.86 o
   6   4   4      448.62      417.85      4.72 o
   7   4   4      501.82      525.58      5.69 o
   8   4   4      400.85      387.17      5.41 o
   9   4   4       21.61       20.86      1.60 o
  10   4   4      170.99      161.78      4.15 o
  11   4   4       15.97       15.37      1.30 o
  12   4   4       71.15       67.65      3.51 o
  -8   5   4       14.01       13.61      1.10 o
  -7   5   4        1.14        3.24      1.76 o
  -6   5   4       37.56       36.22      2.31 o
  -5   5   4        2.49        0.95      1.62 o
  -4   5   4       12.63       17.34      1.38 o
  -3   5   4       46.44       47.41      1.96 o
  -2   5   4        1.32        0.50      0.67 o
  -1   5   4        0.35        1.72      0.67 o
   0   5   4       52.30       57.25      1.30 o
   1   5   4      394.77      399.90      5.37 o
   2   5   4      238.73      230.11      2.99 o
   3   5   4       66.96       92.52      2.04 o
   4   5   4      244.21      270.18      3.47 o
   5   5   4      155.76      185.58      3.11 o
   6   5   4      275.03      304.32      4.15 o
   7   5   4        9.59       10.11      0.91 o
   8   5   4       21.55       21.70      1.52 o
   9   5   4       18.84       17.95      1.39 o
  10   5   4       56.12       44.02      2.80 o
  11   5   4        1.15        0.19      1.86 o
  12   5   4       27.42       27.80      1.99 o
  -8   6   4       26.89       33.95      2.24 o
  -7   6   4        3.74        4.42      1.74 o
  -6   6   4        3.47        1.58      1.67 o
  -5   6   4      601.80      612.84      7.29 o
  -4   6   4        0.38       -1.61      1.61 o
  -3   6   4      390.08      378.96      5.13 o
  -2   6   4       64.05       67.19      1.57 o
  -1   6   4      606.16      618.11     12.87 o
   0   6   4      571.86      619.36      3.88 o
   1   6   4        4.90        5.08      0.34 o
   2   6   4       11.20        8.50      0.64 o
   3   6   4       51.99       47.24      1.67 o
   4   6   4      560.83      576.31      5.33 o
   5   6   4      412.82      457.34      5.01 o
   6   6   4      192.29      194.00      3.52 o
   7   6   4       43.43       37.68      1.99 o
   8   6   4       55.35       50.98      2.48 o
   9   6   4      252.49      245.35      4.81 o
  10   6   4       79.82       72.40      3.13 o
  11   6   4       18.64       23.58      1.97 o
  12   6   4       13.02       14.97      1.20 o
  -7   7   4       57.51       59.92      3.28 o
  -6   7   4       29.61       27.59      1.95 o
  -5   7   4       39.49       36.80      2.63 o
  -4   7   4      166.33      147.68      3.89 o
  -3   7   4     1114.94     1103.56      9.15 o
  -2   7   4       93.97      108.09      2.08 o
  -1   7   4       43.00       44.73      1.42 o
   0   7   4      189.67      186.21      4.95 o
   1   7   4     1291.11     1390.91     20.83 o
   2   7   4      123.21      130.05      2.74 o
   3   7   4      411.07      423.35      4.83 o
   4   7   4       59.43       60.24      2.06 o
   5   7   4       26.53       24.59      1.64 o
   6   7   4      508.43      524.99      5.84 o
   7   7   4      160.57      147.27      3.48 o
   8   7   4       30.29       32.81      2.11 o
   9   7   4        1.77        2.42      1.59 o
  10   7   4      184.08      174.45      4.50 o
  11   7   4       36.10       41.34      2.80 o
  12   7   4       49.62       48.60      3.22 o
  -7   8   4       92.03      107.16      4.22 o
  -6   8   4        0.50        2.17      1.94 o
  -5   8   4        2.14        1.24      1.91 o
  -4   8   4      124.18      113.77      3.69 o
  -3   8   4      157.32      143.00      3.91 o
  -2   8   4      206.61      207.64      4.33 o
  -1   8   4      129.13      134.38      4.45 o
   0   8   4      289.49      283.76      3.16 o
   1   8   4       26.13       30.88      1.35 o
   2   8   4       16.25       17.44      1.19 o
   3   8   4      124.16      138.79      3.15 o
   4   8   4        4.99        3.28      1.25 o
   5   8   4      493.99      502.53      5.84 o
   6   8   4       23.11       16.92      1.20 o
   7   8   4        0.03        0.27      1.48 o
   8   8   4       34.53       36.80      2.40 o
   9   8   4      496.86      526.53      7.23 o
  10   8   4      113.40      117.39      3.97 o
  11   8   4      167.69      167.21      4.91 o
  -6   9   4       37.24       40.74      2.95 o
  -5   9   4        1.48       -0.10      1.75 o
  -4   9   4       14.00       13.06      1.09 o
  -3   9   4        0.19       -1.00      1.70 o
  -2   9   4       63.10       53.24      2.11 o
  -1   9   4      202.23      192.31      2.99 o
   0   9   4       21.34       21.74      2.11 o
   1   9   4      127.68      126.49      2.36 o
   2   9   4     1000.27     1029.28      8.48 o
   3   9   4       49.60       55.37      2.30 o
   4   9   4       39.39       33.54      2.06 o
   5   9   4        9.30        8.75      0.74 o
   6   9   4        7.56        6.19      0.65 o
   7   9   4      181.78      182.94      4.20 o
   8   9   4      100.16      100.87      3.47 o
   9   9   4       19.59       22.24      1.81 o
  10   9   4        0.13       -1.43      2.04 o
  11   9   4       63.20       67.33      3.43 o
  -5  10   4        3.31        4.39      2.30 o
  -4  10   4       81.23       76.20      3.59 o
  -3  10   4       15.63       11.45      0.94 o
  -2  10   4       36.74       43.79      4.51 o
  -1  10   4       45.58       44.30      1.90 o
   0  10   4      118.84      128.45      2.55 o
   1  10   4       99.47       96.66      2.34 o
   2  10   4       72.63       73.47      2.81 o
   3  10   4        0.85        0.36      1.63 o
   4  10   4      114.04      114.86      3.37 o
   5  10   4      128.26      126.29      3.56 o
   6  10   4        6.97        5.13      1.72 o
   7  10   4        2.32        1.04      1.73 o
   8  10   4      153.83      150.69      4.26 o
   9  10   4        4.78        6.31      0.82 o
  10  10   4        4.16        5.11      0.86 o
  -4  11   4        0.00        1.68      2.16 o
  -3  11   4       21.37       21.81      1.65 o
  -2  11   4       26.98       30.23      1.52 o
  -1  11   4        2.05        2.74      1.27 o
   0  11   4        2.37        0.87      1.26 o
   1  11   4        1.15        0.96      1.20 o
   2  11   4       29.71       27.82      1.76 o
   3  11   4       94.33      101.20      3.51 o
   4  11   4      610.44      612.59      7.68 o
   5  11   4       43.13       42.28      2.61 o
   6  11   4        6.84        6.90      0.77 o
   7  11   4        9.37       11.66      0.89 o
   8  11   4       27.92       29.10      2.02 o
   9  11   4       14.73       15.20      1.05 o
  10  11   4       31.44       32.96      2.15 o
  -3  12   4       14.84       19.57      1.75 o
  -2  12   4        3.26        2.91      1.94 o
  -1  12   4       82.51       73.33      7.26 o
   0  12   4       63.37       68.14      3.46 o
   1  12   4        4.00        5.30      1.40 o
   2  12   4       84.12       84.35      3.56 o
   3  12   4       49.46       48.48      2.87 o
   4  12   4       45.62       40.47      2.86 o
   5  12   4       19.26       18.52      1.50 o
   6  12   4       62.73       60.29      3.15 o
   7  12   4        0.01        1.34      1.82 o
   8  12   4        1.72        0.92      2.02 o
   9  12   4        8.66        7.80      0.97 o
  -1  13   4        9.32        9.37      0.70 o
   0  13   4        0.24        1.88      2.33 o
   1  13   4       34.13       34.53      2.62 o
   2  13   4       63.82       67.70      3.59 o
   3  13   4        0.87        0.81      1.79 o
   4  13   4        4.40        2.67      2.17 o
   5  13   4      228.29      226.89      5.58 o
   6  13   4       23.04       20.46      1.65 o
   7  13   4        8.46       10.37      0.98 o
   8  13   4       26.85       28.19      2.29 o
   2  14   4        0.14       -1.03      2.22 o
   3  14   4        2.94        5.17      2.14 o
   4  14   4        3.33        3.29      2.10 o
   5  14   4       59.48       57.82      3.58 o
   6  14   4        0.83        3.77      2.50 o
  -5 -12   5        5.00        3.73      2.21 o
  -4 -12   5        0.09        3.65      2.12 o
  -3 -12   5       27.00       25.60      2.19 o
  -2 -12   5        1.62        2.52      2.16 o
  -1 -12   5        0.00        0.28      1.53 o
   0 -12   5       76.39       72.89      4.00 o
   1 -12   5        1.61        0.22      1.69 o
  -6 -11   5        0.29        4.03      2.04 o
  -5 -11   5       28.92       23.16      1.63 o
  -4 -11   5        1.23        3.22      1.83 o
  -3 -11   5       60.43       59.50      3.30 o
  -2 -11   5       85.16       80.04      3.73 o
  -1 -11   5        0.75        1.80      1.40 o
   0 -11   5       80.54       77.04      2.49 o
   1 -11   5      151.03      168.41      3.52 o
   2 -11   5        9.15       13.89      0.79 o
   3 -11   5       40.41       40.85      3.19 o
  -7 -10   5        0.11       -0.52      2.13 o
  -6 -10   5        2.52        1.37      1.92 o
  -5 -10   5       22.17       25.85      1.97 o
  -4 -10   5        1.07        0.46      1.71 o
  -3 -10   5       29.88       28.13      2.03 o
  -2 -10   5       11.95       11.24      0.84 o
  -1 -10   5       23.05       23.72      1.50 o
   0 -10   5        4.53        6.52      0.56 o
   1 -10   5       61.96       68.96      3.16 o
   2 -10   5       55.69       54.28      2.29 o
   3 -10   5        0.59        3.44      2.05 o
   4 -10   5        7.16        6.61      0.97 o
  -8  -9   5        5.35        2.63      2.02 o
  -7  -9   5       42.40       38.94      2.81 o
  -6  -9   5       11.44        8.88      0.91 o
  -5  -9   5        1.77        0.95      1.73 o
  -4  -9   5        7.24        7.42      0.73 o
  -3  -9   5       19.85       17.07      1.31 o
  -2  -9   5       13.47        9.30      0.92 o
  -1  -9   5        3.85        2.69      1.18 o
   0  -9   5       47.24       38.28      1.76 o
   1  -9   5       46.97       41.25      2.30 o
   2  -9   5      110.96      102.19      2.60 o
   3  -9   5      156.99      164.11      4.61 o
   4  -9   5       35.38       30.64      2.26 o
   5  -9   5       77.85       72.40      3.57 o
   6  -9   5      137.58      147.74      4.86 o
  -9  -8   5       25.88       28.96      2.19 o
  -8  -8   5        8.79        9.73      0.89 o
  -7  -8   5       80.47       69.76      3.18 o
  -6  -8   5      186.15      170.96      4.47 o
  -5  -8   5       35.86       34.79      2.45 o
  -4  -8   5      139.06      114.68      3.54 o
  -3  -8   5      358.35      364.82      5.60 o
  -2  -8   5       35.76       33.77      2.21 o
  -1  -8   5       33.31       34.30      3.17 o
   0  -8   5      107.85      100.40      2.22 o
   1  -8   5      140.61      134.23      3.35 o
   2  -8   5        2.93        4.45      1.03 o
   3  -8   5       82.00       71.01      3.01 o
   4  -8   5      202.20      212.15      4.89 o
   5  -8   5       42.96       40.93      2.63 o
   6  -8   5       64.38       66.82      3.44 o
   7  -8   5       43.64       43.56      3.17 o
  -9  -7   5        1.05       -0.20      2.13 o
  -8  -7   5       57.69       59.57      3.06 o
  -7  -7   5        2.00        4.52      1.68 o
  -6  -7   5       24.47       15.35      1.25 o
  -5  -7   5       10.99       12.52      0.97 o
  -4  -7   5        0.44        0.82      1.51 o
  -3  -7   5        0.02        0.33      1.39 o
  -2  -7   5        7.25        8.95      0.68 o
  -1  -7   5     1042.30     1044.64      7.60 o
   0  -7   5      104.00      121.69      2.41 o
   1  -7   5       12.23       10.87      0.87 o
   2  -7   5      110.25      102.19      2.23 o
   3  -7   5      702.94      695.32      7.57 o
   4  -7   5        4.21        7.50      0.72 o
   5  -7   5       25.99       22.66      1.51 o
   6  -7   5       35.11       30.62      2.12 o
   7  -7   5       17.66       25.80      2.06 o
   8  -7   5       19.47       15.37      1.41 o
 -10  -6   5        5.48        8.42      0.97 o
  -9  -6   5        9.84       10.53      0.94 o
  -8  -6   5       37.31       44.29      2.56 o
  -7  -6   5       48.28       50.01      2.53 o
  -6  -6   5       15.98       17.57      1.35 o
  -5  -6   5       16.53       18.05      1.42 o
  -4  -6   5      552.82      530.53      6.21 o
  -3  -6   5      360.30      366.22      5.01 o
  -2  -6   5       85.19       84.39      2.53 o
  -1  -6   5      160.32      150.30      2.26 o
   0  -6   5        0.22        6.45      0.38 o
   1  -6   5        6.06        5.60      0.40 o
   2  -6   5      208.12      211.94      2.77 o
   3  -6   5       27.31       22.41      1.73 o
   4  -6   5       51.16       49.84      2.44 o
   5  -6   5        6.39        4.77      1.68 o
   6  -6   5       13.39       21.81      1.66 o
   7  -6   5      125.32      122.22      4.04 o
   8  -6   5        1.11        0.71      2.03 o
 -10  -5   5       55.37       64.40      3.66 o
  -9  -5   5        5.12        3.14      2.02 o
  -8  -5   5        0.50       -1.30      1.82 o
  -7  -5   5        7.42        7.99      0.71 o
  -6  -5   5      200.29      194.84      4.16 o
  -5  -5   5       29.58       30.27      2.17 o
  -4  -5   5       71.71       62.46      2.40 o
  -3  -5   5        1.89        0.27      1.06 o
  -2  -5   5        0.33        0.75      1.08 o
  -1  -5   5        3.03        7.24      0.45 o
   0  -5   5       16.44        8.19      0.44 o
   1  -5   5      466.60      462.36      5.99 o
   2  -5   5      145.54      148.58      2.35 o
   3  -5   5        2.45        1.49      1.35 o
   4  -5   5      412.87      413.89      5.43 o
   5  -5   5        7.53        8.71      0.84 o
   6  -5   5      279.04      267.74      5.01 o
   7  -5   5        0.17       -1.83      1.83 o
   8  -5   5        3.40        5.01      0.86 o
   9  -5   5       93.47      102.33      4.02 o
 -10  -4   5        9.11        3.03      2.29 o
  -9  -4   5       10.08        7.77      0.88 o
  -8  -4   5       68.42       74.62      3.21 o
  -7  -4   5       29.17       32.43      2.20 o
  -6  -4   5      158.47      162.40      3.66 o
  -5  -4   5       16.42       18.75      1.39 o
  -4  -4   5      216.25      218.77      3.74 o
  -3  -4   5       71.17       87.12      2.33 o
  -2  -4   5      364.96      333.35      4.07 o
  -1  -4   5     1469.46     1466.10      7.91 o
   0  -4   5       63.90       76.28      1.47 o
   1  -4   5      663.11      660.49      8.21 o
   2  -4   5       61.61       62.46      2.47 o
   3  -4   5       84.98       66.31      2.20 o
   4  -4   5      373.68      376.44      4.88 o
   5  -4   5       11.35       10.75      0.78 o
   6  -4   5      112.05      106.81      3.21 o
   7  -4   5        0.13       -0.08      1.66 o
   8  -4   5       82.66       78.56      3.33 o
   9  -4   5       15.25       15.12      1.04 o
  10  -4   5        1.14        4.68      2.18 o
 -10  -3   5      104.46      112.99      4.21 o
  -9  -3   5        3.46        3.58      1.86 o
  -8  -3   5       29.92       30.45      2.39 o
  -7  -3   5      122.18      118.25      3.40 o
  -6  -3   5      219.94      204.26      3.99 o
  -5  -3   5      139.46      136.83      3.19 o
  -4  -3   5      617.03      640.33      6.03 o
  -3  -3   5       72.34       86.30      2.21 o
  -2  -3   5      862.15      978.60      6.52 o
  -1  -3   5       39.59       27.61      1.31 o
   0  -3   5      838.40      827.28      9.19 o
   1  -3   5      294.28      301.56      2.52 o
   2  -3   5      394.64      467.84      5.78 o
   3  -3   5      151.46      159.08      3.01 o
   4  -3   5      260.03      277.11      3.97 o
   5  -3   5      109.52      100.14      2.70 o
   6  -3   5      121.50      115.89      3.16 o
   7  -3   5      882.14      846.42      8.36 o
   8  -3   5       32.42       30.17      2.29 o
   9  -3   5        8.68        8.93      0.83 o
  10  -3   5        1.35        2.05      1.87 o
 -10  -2   5       20.90       20.92      1.74 o
  -9  -2   5        0.01       -1.96      1.96 o
  -8  -2   5       44.20       49.81      2.69 o
  -7  -2   5       12.63       11.48      0.90 o
  -6  -2   5       71.84       64.37      2.50 o
  -5  -2   5      509.09      496.61      5.63 o
  -4  -2   5      271.13      269.53      3.91 o
  -3  -2   5       38.66       28.56      1.40 o
  -2  -2   5     1063.72     1085.61      6.58 o
  -1  -2   5     1307.98     1395.37      5.01 o
   0  -2   5     1095.36     1129.82      6.70 o
   1  -2   5       35.57       37.33      0.95 o
   2  -2   5      159.67      196.26      2.01 o
   3  -2   5     4997.22     5379.81     58.09 o
   4  -2   5      243.58      225.77      3.45 o
   5  -2   5       21.25       25.44      1.55 o
   6  -2   5      414.62      422.82      5.25 o
   7  -2   5      663.01      617.76      6.90 o
   8  -2   5      169.94      148.66      3.92 o
   9  -2   5      118.99      117.17      3.65 o
  10  -2   5        0.02        1.55      1.85 o
  11  -2   5        0.17       -1.97      2.11 o
 -10  -1   5        0.52       -0.21      2.06 o
  -9  -1   5       94.06       99.37      3.78 o
  -8  -1   5      142.82      140.91      3.98 o
  -7  -1   5        1.88        0.86      1.46 o
  -6  -1   5      266.97      267.30      4.41 o
  -5  -1   5      141.59      132.27      3.06 o
  -4  -1   5        1.93        3.19      1.10 o
  -3  -1   5      186.97      195.54      3.03 o
  -2  -1   5        1.58        3.14      0.37 o
  -1  -1   5        0.54        1.22      0.67 o
   0  -1   5       15.27       11.98      0.59 o
   1  -1   5      115.93      112.65      2.88 o
   2  -1   5      417.34      443.05      2.77 o
   3  -1   5        6.84        4.24      0.37 o
   4  -1   5        7.51        8.61      0.59 o
   5  -1   5     1177.99     1231.87      7.96 o
   6  -1   5       12.12       12.70      0.93 o
   7  -1   5      474.34      481.83      5.97 o
   8  -1   5       29.80       29.04      2.26 o
   9  -1   5        1.07        1.38      1.54 o
  10  -1   5       13.91       14.90      1.28 o
  11  -1   5        3.88        2.93      2.00 o
 -10   0   5        1.95       -0.64      2.07 o
  -9   0   5      120.64      123.10      4.07 o
  -8   0   5      101.95       97.57      3.43 o
  -7   0   5       50.81       51.15      2.47 o
  -6   0   5        4.52        5.56      0.56 o
  -5   0   5      174.64      169.57      3.40 o
  -4   0   5      102.16       94.83      2.43 o
  -3   0   5       67.54       82.02      2.05 o
  -2   0   5       10.63       13.53      0.70 o
  -1   0   5        8.66        4.89      0.26 o
   0   0   5     4614.44     4534.30     44.23 o
   1   0   5        5.75        6.03      0.32 o
   2   0   5      339.19      342.59      4.40 o
   3   0   5      148.85      146.96      2.38 o
   4   0   5      332.10      323.42      3.70 o
   5   0   5      158.45      173.90      3.04 o
   6   0   5      645.79      639.02      6.00 o
   7   0   5        1.87        4.26      0.60 o
   8   0   5        9.03        7.72      0.71 o
   9   0   5      137.52      121.64      3.46 o
  10   0   5       69.01       63.56      3.06 o
  11   0   5       67.34       72.66      3.56 o
 -10   1   5        7.71       12.10      1.20 o
  -9   1   5       86.97       81.19      3.50 o
  -8   1   5        2.23        4.79      0.76 o
  -7   1   5       78.70       76.37      2.90 o
  -6   1   5       72.24       71.04      2.49 o
  -5   1   5       40.86       43.60      2.09 o
  -4   1   5     2817.36     2755.73     12.07 o
  -3   1   5     2266.74     2188.61      9.94 o
  -2   1   5      220.10      231.96      4.40 o
  -1   1   5      384.11      396.57      7.61 o
   0   1   5     1976.89     1917.36      5.70 o
   1   1   5     7406.92     6829.21     43.13 o
   2   1   5      134.54      115.21      1.93 o
   3   1   5      432.47      450.86      3.95 o
   4   1   5      301.87      308.83      3.53 o
   5   1   5      220.36      220.82      3.27 o
   6   1   5       12.84       12.73      1.06 o
   7   1   5      279.28      276.78      4.35 o
   8   1   5     1228.10     1215.12      9.53 o
   9   1   5       62.23       63.01      2.82 o
  10   1   5        9.18       10.35      0.76 o
  11   1   5        1.29        0.98      1.88 o
  -9   2   5       28.64       30.34      2.13 o
  -8   2   5        0.90       -1.69      1.82 o
  -7   2   5      343.27      328.42      5.64 o
  -6   2   5        5.66        3.29      1.33 o
  -5   2   5      484.66      469.74      5.65 o
  -4   2   5      392.07      409.79      4.93 o
  -3   2   5      968.31      979.08      6.85 o
  -2   2   5      211.66      204.10      2.44 o
  -1   2   5      179.74      208.80      1.95 o
   0   2   5        3.98        4.30      0.24 o
   1   2   5     3135.20     3343.22     26.91 o
   2   2   5      989.01     1022.27      5.58 o
   3   2   5      325.44      344.65      3.48 o
   4   2   5      875.13      847.02      5.72 o
   5   2   5      155.51      138.60      2.62 o
   6   2   5        3.72        5.85      0.52 o
   7   2   5      119.71      119.33      2.90 o
   8   2   5       82.10       74.97      2.74 o
   9   2   5       11.46       13.17      1.04 o
  10   2   5       89.54       91.53      3.36 o
  11   2   5        1.85        2.01      1.85 o
  12   2   5        0.11       -0.76      2.03 o
  -9   3   5        1.73        0.52      2.01 o
  -8   3   5        1.96        4.64      1.88 o
  -7   3   5       21.25       15.70      1.20 o
  -6   3   5        1.15        0.78      1.46 o
  -5   3   5      321.97      313.56      4.79 o
  -4   3   5        2.15        2.25      1.25 o
  -3   3   5      592.40      611.09      5.65 o
  -2   3   5      390.47      400.17      5.37 o
  -1   3   5     3212.83     3087.96     76.34 o
   0   3   5       68.09       93.32      2.83 o
   1   3   5     1095.23     1083.08      4.18 o
   2   3   5      634.43      690.66      4.76 o
   3   3   5      566.39      612.80      4.67 o
   4   3   5      497.10      526.62      4.60 o
   5   3   5        0.30       -0.96      0.96 o
   6   3   5      194.82      182.13      3.23 o
   7   3   5      146.19      158.40      3.27 o
   8   3   5        0.28        0.77      1.26 o
   9   3   5       60.72       57.34      2.71 o
  10   3   5       14.50       13.17      0.94 o
  11   3   5        0.27        1.51      1.72 o
  12   3   5        0.17        3.52      1.82 o
  -9   4   5       26.71       32.56      2.19 o
  -8   4   5       51.01       53.30      3.12 o
  -7   4   5       10.60       10.97      0.91 o
  -6   4   5        1.40       -0.45      1.62 o
  -5   4   5      671.49      629.30      6.93 o
  -4   4   5      498.53      481.96      5.79 o
  -3   4   5        1.61        2.81      1.28 o
  -2   4   5       70.60       58.52      2.00 o
  -1   4   5      297.38      330.70      2.70 o
   0   4   5      791.42      827.79      9.08 o
   1   4   5     2560.19     2584.59     29.64 o
   2   4   5       17.07       16.90      1.12 o
   3   4   5      361.94      356.02      3.77 o
   4   4   5      551.58      511.73      4.65 o
   5   4   5      169.23      161.07      2.87 o
   6   4   5      718.13      724.93      6.29 o
   7   4   5        0.67       -1.02      1.23 o
   8   4   5      333.89      336.97      5.06 o
   9   4   5      129.17      120.35      3.43 o
  10   4   5       18.43       19.33      1.57 o
  11   4   5       92.18       92.88      3.68 o
  12   4   5        2.41        4.35      1.98 o
  -8   5   5       85.42       89.60      3.72 o
  -7   5   5        0.28       -1.97      1.97 o
  -6   5   5      102.25      100.70      3.29 o
  -5   5   5       54.02       55.61      2.53 o
  -4   5   5       94.16      103.12      3.09 o
  -3   5   5      430.15      427.42      5.26 o
  -2   5   5       13.42       10.37      0.62 o
  -1   5   5       48.33       50.61      1.27 o
   0   5   5       12.49       14.00      0.68 o
   1   5   5      979.48      993.38      4.55 o
   2   5   5        2.75        2.36      0.34 o
   3   5   5       23.09       17.26      1.25 o
   4   5   5      150.17      127.13      2.54 o
   5   5   5       46.56       32.73      1.57 o
   6   5   5      141.95      135.19      2.98 o
   7   5   5       90.03       79.92      2.49 o
   8   5   5      716.99      735.98      7.45 o
   9   5   5      462.28      465.92      6.32 o
  10   5   5       87.87       91.95      3.28 o
  11   5   5        1.79        1.13      1.94 o
  12   5   5        0.01        1.38      2.18 o
  -8   6   5       62.42       64.41      3.52 o
  -7   6   5        2.72        1.96      2.00 o
  -6   6   5       56.35       53.38      2.85 o
  -5   6   5        5.38        4.72      1.77 o
  -4   6   5      102.44       88.96      3.15 o
  -3   6   5       32.94       32.60      2.04 o
  -2   6   5        2.11        1.67      0.82 o
  -1   6   5        0.95        0.78      0.74 o
   0   6   5       66.11       54.51      1.60 o
   1   6   5      936.37      966.73     10.10 o
   2   6   5      133.91      132.74      2.63 o
   3   6   5      121.01      125.04      2.62 o
   4   6   5       65.56       94.36      2.34 o
   5   6   5      335.39      328.50      4.35 o
   6   6   5      400.86      404.85      5.05 o
   7   6   5       57.59       61.50      2.30 o
   8   6   5       36.01       38.26      2.13 o
   9   6   5       20.10       19.51      1.39 o
  10   6   5       25.92       32.16      2.34 o
  11   6   5        9.37        9.92      0.89 o
  12   6   5       13.59       16.79      1.21 o
  -7   7   5       14.80       16.41      1.43 o
  -6   7   5        8.69        8.53      0.90 o
  -5   7   5      125.43      104.36      3.58 o
  -4   7   5      110.36      100.55      3.58 o
  -3   7   5      169.52      169.06      3.91 o
  -2   7   5       37.07       36.23      1.45 o
  -1   7   5      106.82      119.90      5.31 o
   0   7   5      431.71      407.18      4.87 o
   1   7   5       35.29       39.34      1.57 o
   2   7   5      106.39      108.85      2.62 o
   3   7   5      223.31      244.20      3.81 o
   4   7   5      342.75      351.44      4.59 o
   5   7   5       34.75       31.54      1.78 o
   6   7   5       28.15       32.37      1.93 o
   7   7   5      134.50      134.82      3.41 o
   8   7   5       40.50       41.64      2.11 o
   9   7   5      135.92      144.88      3.86 o
  10   7   5       17.06       17.98      1.57 o
  11   7   5        2.57        4.32      1.85 o
  12   7   5        6.58        6.79      2.33 o
  -6   8   5       15.60       15.18      1.26 o
  -5   8   5        1.19        0.74      1.66 o
  -4   8   5       17.00       11.31      0.87 o
  -3   8   5      691.71      681.58      7.96 o
  -2   8   5      194.58      174.07      2.86 o
  -1   8   5       43.34       43.24      1.54 o
   0   8   5       23.29       19.98      1.02 o
   1   8   5     1599.44     1594.59      9.00 o
   2   8   5      338.95      337.66      4.79 o
   3   8   5       16.17       15.56      1.25 o
   4   8   5      191.21      189.33      3.74 o
   5   8   5       11.32        7.53      0.61 o
   6   8   5       93.75       99.88      2.96 o
   7   8   5       12.29       12.02      1.17 o
   8   8   5      214.10      224.24      4.61 o
   9   8   5       37.01       39.62      2.51 o
  10   8   5       28.25       30.91      2.04 o
  11   8   5       20.44       22.20      1.75 o
  -6   9   5        0.11       -2.11      2.11 o
  -5   9   5        1.97        1.01      1.95 o
  -4   9   5        4.77        4.68      0.83 o
  -3   9   5      157.57      178.06      4.60 o
  -2   9   5      105.29       97.33      2.56 o
  -1   9   5       59.60       61.45      1.92 o
   0   9   5       35.66       33.49      1.54 o
   1   9   5      368.00      366.78      3.77 o
   2   9   5        9.26        6.92      0.70 o
   3   9   5      130.95      122.18      3.30 o
   4   9   5       71.20       69.34      2.64 o
   5   9   5      158.44      154.36      3.68 o
   6   9   5      508.60      519.96      6.50 o
   7   9   5       69.38       66.11      2.85 o
   8   9   5       39.02       35.70      2.59 o
   9   9   5       54.10       52.65      2.91 o
  10   9   5      192.70      208.95      5.18 o
  11   9   5       90.09       83.61      3.77 o
  -5  10   5        4.88        4.80      0.90 o
  -4  10   5        2.77        1.98      2.11 o
  -3  10   5       26.67       25.83      2.02 o
  -2  10   5       99.33       96.41      2.54 o
  -1  10   5       16.63       18.09      0.97 o
   0  10   5       36.03       37.03      1.67 o
   1  10   5       61.14       58.64      1.91 o
   2  10   5      135.95      132.20      3.60 o
   3  10   5      174.61      155.98      3.89 o
   4  10   5      183.86      187.93      4.19 o
   5  10   5       66.11       71.52      3.05 o
   6  10   5      523.92      534.96      6.97 o
   7  10   5        0.98        2.84      1.55 o
   8  10   5      133.81      129.04      4.06 o
   9  10   5        1.39        1.02      2.00 o
  10  10   5        3.26        4.55      2.08 o
  -4  11   5       78.66       75.02      3.79 o
  -3  11   5        3.77        2.33      2.18 o
  -2  11   5       60.13       51.58      2.21 o
  -1  11   5        8.97        8.89      0.63 o
   0  11   5       60.13       64.01      2.16 o
   1  11   5       15.11       16.58      0.90 o
   2  11   5        0.60        2.46      1.68 o
   3  11   5        5.57        5.26      1.87 o
   4  11   5        1.80        2.93      1.71 o
   5  11   5        1.32        3.55      1.73 o
   6  11   5        2.19        3.87      1.81 o
   7  11   5        2.91        3.27      1.80 o
   8  11   5       43.90       43.35      2.69 o
   9  11   5       56.27       52.64      3.07 o
  10  11   5        0.90        1.07      2.14 o
  -2  12   5        0.04        1.14      1.43 o
  -1  12   5       13.32       12.95      0.84 o
   0  12   5       15.21       16.82      0.97 o
   1  12   5        0.06        0.10      1.33 o
   2  12   5       16.94       20.74      1.72 o
   3  12   5        0.17        1.47      1.92 o
   4  12   5       61.03       61.22      3.05 o
   5  12   5        4.42        2.47      1.91 o
   6  12   5       65.81       64.62      3.30 o
   7  12   5       24.93       24.92      1.87 o
   8  12   5        0.04       -2.06      2.06 o
   9  12   5       58.42       61.25      3.34 o
  -1  13   5       41.91       38.97      2.01 o
   0  13   5        8.61        8.64      0.71 o
   1  13   5       74.72       74.28      2.60 o
   2  13   5       61.94       64.02      3.41 o
   3  13   5        2.96        3.79      1.99 o
   4  13   5      119.48      109.75      4.05 o
   5  13   5       44.48       46.31      3.14 o
   6  13   5      167.58      180.66      5.08 o
   7  13   5       12.98       13.43      1.10 o
   8  13   5       16.45       21.98      1.85 o
   2  14   5        1.13        0.81      1.98 o
   3  14   5       24.65       24.09      1.98 o
   4  14   5        0.03        3.76      2.04 o
   5  14   5        6.66        7.70      2.59 o
  -3 -12   6        0.31       -1.51      2.09 o
  -2 -12   6        1.45        0.35      2.23 o
  -1 -12   6       24.10       23.75      1.13 o
  -5 -11   6       12.56       14.11      1.24 o
  -4 -11   6       60.33       58.45      3.44 o
  -3 -11   6        9.99       12.36      0.98 o
  -2 -11   6        1.16       -2.06      2.06 o
  -1 -11   6        0.84        2.37      1.34 o
   0 -11   6       48.95       51.50      2.37 o
   1 -11   6       66.16       71.17      2.68 o
   2 -11   6        0.00        0.73      2.20 o
  -7 -10   6        4.09        1.10      2.05 o
  -6 -10   6       20.15       30.80      2.44 o
  -5 -10   6        0.09       -0.60      1.98 o
  -4 -10   6        0.07        1.16      1.84 o
  -3 -10   6       35.49       30.41      1.99 o
  -2 -10   6       12.09       12.92      0.90 o
  -1 -10   6       41.25       46.17      1.97 o
   0 -10   6       24.57       28.33      1.52 o
   1 -10   6        6.41        3.02      0.84 o
   2 -10   6       36.18       42.07      2.20 o
   3 -10   6      199.03      195.95      5.17 o
   4 -10   6        6.02        5.36      2.42 o
  -8  -9   6       10.69        9.64      1.06 o
  -7  -9   6        4.33        3.60      1.98 o
  -6  -9   6       76.97       72.78      3.46 o
  -5  -9   6       11.31       13.36      1.16 o
  -4  -9   6        9.68       10.17      0.78 o
  -3  -9   6       12.30       10.20      0.78 o
  -2  -9   6       97.26       87.70      3.27 o
  -1  -9   6       12.40       14.24      0.68 o
   0  -9   6      105.30      101.49      2.47 o
   1  -9   6      101.33       95.03      2.53 o
   2  -9   6        0.10        0.07      1.82 o
   3  -9   6        0.00       -2.18      2.18 o
   4  -9   6        0.02        5.06      1.96 o
   5  -9   6       19.73       16.77      1.18 o
  -8  -8   6        2.81        0.11      2.11 o
  -7  -8   6       68.17       69.77      3.41 o
  -6  -8   6        6.82        9.69      0.84 o
  -5  -8   6       11.28       14.52      1.20 o
  -4  -8   6        6.64        7.40      0.71 o
  -3  -8   6       47.62       42.05      2.50 o
  -2  -8   6        3.98        3.17      1.61 o
  -1  -8   6        0.54        2.13      1.09 o
   0  -8   6        0.14       -0.19      1.09 o
   1  -8   6       27.30       24.08      1.56 o
   2  -8   6       11.81       12.96      0.73 o
   3  -8   6        8.33        9.17      0.77 o
   4  -8   6        1.45        0.27      1.94 o
   5  -8   6       16.02       13.10      1.10 o
   6  -8   6       18.84       19.06      1.62 o
  -9  -7   6       56.59       63.29      3.39 o
  -8  -7   6        7.33        9.57      1.02 o
  -7  -7   6       11.18       13.00      0.97 o
  -6  -7   6       10.25       10.64      1.11 o
  -5  -7   6       84.91       84.57      3.18 o
  -4  -7   6      222.43      211.95      4.43 o
  -3  -7   6       25.50       27.46      2.05 o
  -2  -7   6        5.37        6.61      0.63 o
  -1  -7   6       45.26       41.82      1.75 o
   0  -7   6       75.89       72.69      1.97 o
   1  -7   6      288.01      292.80      3.48 o
   2  -7   6      322.62      322.91      3.79 o
   3  -7   6       84.37       88.16      3.18 o
   4  -7   6        2.41        1.56      1.69 o
   5  -7   6       77.86       66.76      3.06 o
   6  -7   6        6.24        4.33      2.21 o
   7  -7   6       22.10       25.41      2.11 o
  -9  -6   6        0.05        0.52      1.92 o
  -8  -6   6       20.42       19.46      1.56 o
  -7  -6   6       29.77       31.65      2.32 o
  -6  -6   6       40.27       39.53      2.39 o
  -5  -6   6      270.43      246.37      4.71 o
  -4  -6   6      116.60      119.33      3.33 o
  -3  -6   6       49.67       45.29      2.33 o
  -2  -6   6       35.30       35.26      1.99 o
  -1  -6   6      276.38      268.81      3.12 o
   0  -6   6      246.79      245.18      3.00 o
   1  -6   6      256.67      248.65      7.04 o
   2  -6   6      217.16      209.13      2.90 o
   3  -6   6       87.10       82.41      2.90 o
   4  -6   6      447.60      441.73      6.18 o
   5  -6   6       37.72       41.59      2.41 o
   6  -6   6        6.47        4.38      1.66 o
   7  -6   6       16.42       12.78      0.98 o
   8  -6   6       13.72       13.13      1.09 o
  -9  -5   6        2.80       -2.20      2.20 o
  -8  -5   6       51.83       55.03      3.14 o
  -7  -5   6        2.75        3.47      1.53 o
  -6  -5   6        2.97        4.17      1.44 o
  -5  -5   6       17.94       18.43      1.35 o
  -4  -5   6       70.14       75.23      2.76 o
  -3  -5   6        4.94        3.35      1.32 o
  -2  -5   6       69.05       65.09      2.24 o
  -1  -5   6      328.88      315.72      4.51 o
   0  -5   6      304.04      287.06      3.04 o
   1  -5   6     1551.41     1571.27     32.31 o
   2  -5   6       20.45       18.31      1.33 o
   3  -5   6        0.02       -1.47      1.47 o
   4  -5   6       86.88       84.51      2.98 o
   5  -5   6      115.78      115.59      3.28 o
   6  -5   6        5.65        4.47      1.83 o
   7  -5   6       20.77       19.10      1.62 o
   8  -5   6      174.22      180.13      4.94 o
   9  -5   6        5.91        6.07      2.28 o
  -9  -4   6        0.32       -0.30      1.84 o
  -8  -4   6       18.01       15.42      1.16 o
  -7  -4   6       19.71       22.47      1.70 o
  -6  -4   6       99.81      101.86      3.22 o
  -5  -4   6      323.98      313.79      4.99 o
  -4  -4   6       81.75       85.23      2.74 o
  -3  -4   6       29.26       22.34      1.58 o
  -2  -4   6       58.80       66.73      2.14 o
  -1  -4   6       51.61       49.34      1.35 o
   0  -4   6      129.63      124.14      1.94 o
   1  -4   6      269.22      282.39      4.56 o
   2  -4   6      449.44      473.32      3.66 o
   3  -4   6        2.52        2.15      1.25 o
   4  -4   6      279.57      281.14      4.46 o
   5  -4   6      492.15      500.96      6.11 o
   6  -4   6      470.70      462.88      6.26 o
   7  -4   6      132.50      117.04      3.66 o
   8  -4   6       10.64        9.90      0.98 o
   9  -4   6      137.01      151.08      4.62 o
 -10  -3   6       10.92       13.24      1.25 o
  -9  -3   6       22.64       23.08      1.44 o
  -8  -3   6       19.62       26.52      1.87 o
  -7  -3   6      321.25      315.18      5.42 o
  -6  -3   6      832.49      817.28      8.01 o
  -5  -3   6      678.43      630.50      6.73 o
  -4  -3   6        3.57        3.13      0.53 o
  -3  -3   6      160.99      179.54      3.35 o
  -2  -3   6      117.84      142.14      2.81 o
  -1  -3   6      325.30      339.61      2.87 o
   0  -3   6      399.79      382.76      5.72 o
   1  -3   6      314.52      324.93      5.47 o
   2  -3   6      331.27      381.28      3.11 o
   3  -3   6      887.59      925.84      7.06 o
   4  -3   6      107.91      104.18      2.71 o
   5  -3   6       25.66       28.18      1.85 o
   6  -3   6       14.13        9.71      0.87 o
   7  -3   6       54.34       47.69      2.59 o
   8  -3   6       70.10       74.96      3.16 o
   9  -3   6        6.12        4.73      0.85 o
  10  -3   6        4.68        6.80      0.92 o
 -10  -2   6       23.93       25.39      1.81 o
  -9  -2   6       76.26       84.61      3.56 o
  -8  -2   6       11.72       11.38      0.87 o
  -7  -2   6       74.14       73.35      2.96 o
  -6  -2   6      135.23      131.08      3.46 o
  -5  -2   6     1364.38     1338.55      9.56 o
  -4  -2   6      310.17      299.76      4.38 o
  -3  -2   6      153.88      145.66      2.92 o
  -2  -2   6      630.27      629.55      5.45 o
  -1  -2   6      889.44      925.75      5.72 o
   0  -2   6      699.29      641.56      5.98 o
   1  -2   6     1074.67     1015.61     11.77 o
   2  -2   6        2.71        1.53      1.27 o
   3  -2   6      101.37      115.65      2.55 o
   4  -2   6      146.85      144.40      2.98 o
   5  -2   6       66.47       67.60      2.26 o
   6  -2   6       62.81       56.12      2.32 o
   7  -2   6      159.17      163.77      3.82 o
   8  -2   6       18.92       27.75      2.11 o
   9  -2   6       34.74       30.55      1.98 o
  10  -2   6        1.49        0.00      2.02 o
 -10  -1   6        2.02        1.98      1.96 o
  -9  -1   6        5.87        6.76      0.91 o
  -8  -1   6       99.10       97.12      3.60 o
  -7  -1   6       67.41       70.77      2.91 o
  -6  -1   6      183.35      191.38      4.02 o
  -5  -1   6      636.49      627.54      6.58 o
  -4  -1   6      330.15      322.06      4.44 o
  -3  -1   6     1590.81     1534.91      8.87 o
  -2  -1   6      403.46      413.15      4.34 o
  -1  -1   6      925.60      942.20      4.35 o
   0  -1   6       89.40       82.80      2.07 o
   1  -1   6     1187.02     1106.06     13.12 o
   2  -1   6      127.59      126.31      3.12 o
   3  -1   6      741.84      779.37      5.89 o
   4  -1   6        2.66        8.96      0.75 o
   5  -1   6       21.70       20.66      1.58 o
   6  -1   6       59.55       64.54      2.28 o
   7  -1   6      329.03      343.08      5.11 o
   8  -1   6        9.26        4.26      1.75 o
   9  -1   6       50.47       55.01      2.84 o
  10  -1   6        0.23        1.42      1.85 o
  11  -1   6       11.18       13.65      1.24 o
  -9   0   6       77.65       82.99      3.62 o
  -8   0   6        2.28        1.60      2.08 o
  -7   0   6       42.90       42.48      2.56 o
  -6   0   6      179.25      182.67      3.93 o
  -5   0   6      832.52      814.15      7.45 o
  -4   0   6       31.28       33.87      1.79 o
  -3   0   6      175.98      178.33      3.18 o
  -2   0   6        1.80        3.54      0.25 o
  -1   0   6      878.78      920.27     11.93 o
   0   0   6       21.32       25.46      0.97 o
   1   0   6      414.82      395.15      2.68 o
   2   0   6       30.28       24.70      0.87 o
   3   0   6      608.28      621.23      5.06 o
   4   0   6        1.32        0.43      0.94 o
   5   0   6      827.80      831.54      6.63 o
   6   0   6       15.59       12.04      0.90 o
   7   0   6       73.54       72.95      2.64 o
   8   0   6      451.88      436.23      6.12 o
   9   0   6      308.13      290.69      5.39 o
  10   0   6       12.40       14.22      1.29 o
  11   0   6       26.41       24.62      1.79 o
  -9   1   6        0.32        2.53      2.00 o
  -8   1   6       38.30       48.94      2.81 o
  -7   1   6        4.93        4.63      0.74 o
  -6   1   6        7.45        8.09      0.75 o
  -5   1   6      328.34      327.20      4.88 o
  -4   1   6      855.86      842.93      7.18 o
  -3   1   6      467.87      461.95      4.99 o
  -2   1   6      177.82      163.50      2.36 o
  -1   1   6     1055.85     1037.79     14.16 o
   0   1   6     2634.84     2513.50     17.68 o
   1   1   6       57.43       71.17      1.24 o
   2   1   6      447.19      439.70      4.02 o
   3   1   6      382.36      404.49      4.04 o
   4   1   6      865.75      804.32      5.94 o
   5   1   6      752.81      773.78      6.23 o
   6   1   6       16.60       18.81      1.44 o
   7   1   6       42.22       36.68      2.14 o
   8   1   6        5.13        6.83      0.69 o
   9   1   6        7.69       11.15      0.97 o
  10   1   6       17.39       21.82      1.80 o
  11   1   6       27.18       23.27      1.93 o
  -9   2   6        0.13       -0.84      1.94 o
  -8   2   6      225.99      219.11      5.31 o
  -7   2   6        7.20        7.95      0.73 o
  -6   2   6       32.43       31.95      2.13 o
  -5   2   6       12.52       14.96      1.09 o
  -4   2   6      847.23      821.56      7.23 o
  -3   2   6      316.43      307.41      4.24 o
  -2   2   6      323.38      354.16      5.42 o
  -1   2   6      139.78      144.38      1.81 o
   0   2   6      652.20      686.01      3.62 o
   1   2   6     1778.91     1678.96     25.55 o
   2   2   6      630.19      725.71      5.14 o
   3   2   6      105.97      125.19      2.36 o
   4   2   6      646.31      589.24      5.07 o
   5   2   6      411.37      410.90      4.59 o
   6   2   6      199.63      180.24      3.27 o
   7   2   6      234.81      229.70      4.04 o
   8   2   6        7.64       10.73      0.73 o
   9   2   6      497.52      499.62      6.64 o
  10   2   6       10.91       11.06      0.83 o
  11   2   6       29.86       38.88      2.70 o
  12   2   6       34.53       39.16      2.87 o
  -9   3   6       28.68       31.03      2.43 o
  -8   3   6       20.21       26.55      2.08 o
  -7   3   6       43.54       44.83      2.63 o
  -6   3   6        5.61        5.13      0.66 o
  -5   3   6        5.45        6.98      0.72 o
  -4   3   6        3.43        3.16      1.35 o
  -3   3   6      131.59      130.03      2.97 o
  -2   3   6        1.49        3.29      0.78 o
  -1   3   6      185.21      167.83      2.85 o
   0   3   6     1465.02     1499.42      5.49 o
   1   3   6      399.51      440.26      2.93 o
   2   3   6      226.72      219.33      2.99 o
   3   3   6      434.00      454.52      4.33 o
   4   3   6       12.63        9.47      0.59 o
   5   3   6      849.75      846.86      6.48 o
   6   3   6      225.27      233.34      3.72 o
   7   3   6      224.94      219.51      3.86 o
   8   3   6      115.40      117.94      3.23 o
   9   3   6      510.63      494.16      6.61 o
  10   3   6      199.20      203.95      4.77 o
  11   3   6        2.97        4.10      0.84 o
  12   3   6        0.03       -1.19      2.05 o
  -8   4   6       13.07       14.19      1.26 o
  -7   4   6        0.77       -1.98      1.98 o
  -6   4   6        1.99        3.76      1.56 o
  -5   4   6       18.83       21.06      1.47 o
  -4   4   6       12.63        9.49      0.83 o
  -3   4   6        0.18       -0.97      1.38 o
  -2   4   6      173.21      170.12      2.28 o
  -1   4   6      135.83      135.99      1.93 o
   0   4   6      108.95      105.85      3.78 o
   1   4   6        0.21        0.51      0.76 o
   2   4   6     7413.18     7605.85     67.64 o
   3   4   6     1151.07     1108.70      6.94 o
   4   4   6       19.76       12.96      0.96 o
   5   4   6       54.65       51.02      1.92 o
   6   4   6      712.27      735.72      6.54 o
   7   4   6      189.25      202.90      3.78 o
   8   4   6      114.94      107.89      3.17 o
   9   4   6        1.25        0.90      1.61 o
  10   4   6      172.26      173.82      4.50 o
  11   4   6        5.08        5.34      0.82 o
  12   4   6        8.47       10.97      1.06 o
  -8   5   6        0.07        3.03      1.89 o
  -7   5   6        2.08        2.02      1.87 o
  -6   5   6       14.99       12.46      1.13 o
  -5   5   6       15.20       10.49      0.72 o
  -4   5   6      106.81       99.23      3.18 o
  -3   5   6      140.95      138.10      3.38 o
  -2   5   6      206.04      208.04      3.67 o
  -1   5   6        0.29        0.17      0.71 o
   0   5   6      583.40      570.12      8.20 o
   1   5   6      436.52      401.24      3.11 o
   2   5   6      127.93      114.63      2.49 o
   3   5   6      200.81      202.47      3.23 o
   4   5   6      237.80      270.94      3.82 o
   5   5   6      584.24      626.86      5.87 o
   6   5   6        0.90        3.08      1.19 o
   7   5   6       50.41       53.16      2.25 o
   8   5   6        1.54        1.02      1.51 o
   9   5   6      106.33      108.21      3.45 o
  10   5   6       51.42       53.29      2.91 o
  11   5   6        2.07       -2.01      2.09 o
  12   5   6       80.83       88.46      4.01 o
  -7   6   6       95.61       94.35      3.97 o
  -6   6   6       10.60       13.14      1.21 o
  -5   6   6       99.49       91.69      3.28 o
  -4   6   6       35.93       34.51      2.29 o
  -3   6   6      453.89      456.26      5.89 o
  -2   6   6      216.77      217.04      6.40 o
  -1   6   6       83.72       94.70      1.82 o
   0   6   6        4.26        5.71      0.36 o
   1   6   6      333.95      346.29      5.97 o
   2   6   6      177.21      174.06      3.15 o
   3   6   6        0.60        1.42      1.02 o
   4   6   6      516.74      534.62      5.47 o
   5   6   6      194.69      196.60      3.56 o
   6   6   6       95.41       99.60      2.83 o
   7   6   6        6.92       10.86      0.67 o
   8   6   6       34.05       34.93      2.11 o
   9   6   6       42.05       38.16      2.43 o
  10   6   6      126.13      122.30      3.93 o
  11   6   6       66.10       64.86      3.32 o
  12   6   6       27.70       24.47      1.89 o
  -7   7   6       33.27       31.85      2.10 o
  -6   7   6        5.26        5.79      2.14 o
  -5   7   6       69.08       64.18      3.15 o
  -4   7   6        4.86        8.96      0.79 o
  -3   7   6      327.46      303.88      5.24 o
  -2   7   6       25.54       25.42      1.92 o
  -1   7   6        0.92        2.17      0.90 o
   0   7   6      133.19      124.68      3.74 o
   1   7   6      137.36      134.53      2.16 o
   2   7   6       13.29       13.32      0.96 o
   3   7   6      183.10      199.40      3.58 o
   4   7   6      158.03      162.15      3.27 o
   5   7   6       93.21       82.59      2.60 o
   6   7   6     1033.94     1039.02      8.44 o
   7   7   6       42.93       49.99      2.29 o
   8   7   6        2.75        1.48      1.48 o
   9   7   6        4.89        4.58      1.88 o
  10   7   6      396.12      385.67      6.55 o
  11   7   6       12.55       12.76      0.95 o
  -6   8   6       20.18       20.69      1.69 o
  -5   8   6        4.58        0.19      1.94 o
  -4   8   6      104.70      109.66      3.74 o
  -3   8   6      487.73      476.67      6.90 o
  -2   8   6        0.58        0.87      1.70 o
  -1   8   6      103.88      115.69      2.35 o
   0   8   6      741.31      756.25      5.29 o
   1   8   6       27.53       29.28      1.47 o
   2   8   6      536.38      540.92      6.11 o
   3   8   6      723.66      742.77      7.14 o
   4   8   6       49.21       44.13      2.14 o
   5   8   6      354.58      352.89      5.13 o
   6   8   6      117.32      116.89      3.29 o
   7   8   6      151.91      155.04      3.79 o
   8   8   6       47.06       41.32      2.44 o
   9   8   6        0.27       -1.73      1.73 o
  10   8   6      124.12      129.17      4.19 o
  11   8   6       54.98       51.71      3.14 o
  -5   9   6        3.49        4.76      0.84 o
  -4   9   6       54.36       63.98      3.28 o
  -3   9   6       56.42       58.16      3.14 o
  -2   9   6        7.85        5.89      1.64 o
  -1   9   6       56.46       63.07      2.05 o
   0   9   6       25.91       31.36      1.54 o
   1   9   6       26.85       26.26      1.33 o
   2   9   6      182.60      177.29      3.96 o
   3   9   6      165.48      172.91      3.89 o
   4   9   6       22.64       23.65      1.58 o
   5   9   6      125.14      120.90      3.37 o
   6   9   6        0.68        2.15      1.69 o
   7   9   6        1.49        3.14      1.64 o
   8   9   6        8.02       11.26      1.07 o
   9   9   6        0.83        1.69      1.67 o
  10   9   6        0.49        2.33      1.88 o
  11   9   6        6.24        9.26      0.98 o
  -4  10   6        2.07        0.86      2.00 o
  -3  10   6       14.20       12.75      1.12 o
  -2  10   6        8.53        7.78      2.03 o
  -1  10   6      123.72      123.35      5.62 o
   0  10   6       27.67       26.78      1.32 o
   1  10   6       68.79       67.93      1.97 o
   2  10   6       52.88       42.08      2.52 o
   3  10   6       76.41       76.63      2.97 o
   4  10   6        4.95        4.85      0.66 o
   5  10   6      143.02      138.94      3.80 o
   6  10   6      352.73      352.08      5.80 o
   7  10   6       18.23       18.57      1.51 o
   8  10   6       24.66       23.00      1.89 o
   9  10   6        0.66        2.92      1.76 o
  10  10   6      278.34      286.81      6.23 o
  -3  11   6        0.33        2.84      1.86 o
  -2  11   6       12.72       13.14      0.69 o
  -1  11   6        0.80        1.98      1.64 o
   0  11   6       18.50       19.17      1.04 o
   1  11   6        1.41        0.10      1.29 o
   2  11   6      145.10      141.07      4.04 o
   3  11   6      219.08      216.17      4.91 o
   4  11   6        8.51        8.27      0.79 o
   5  11   6       30.72       23.87      1.68 o
   6  11   6      145.86      148.91      4.25 o
   7  11   6       81.92       83.16      3.52 o
   8  11   6        7.35        4.88      2.13 o
   9  11   6        0.07        1.21      1.83 o
  10  11   6       57.70       59.89      3.46 o
  -2  12   6        1.01       -1.54      1.54 o
  -1  12   6       11.70       13.72      0.80 o
   0  12   6        8.79        9.83      1.97 o
   1  12   6       61.99       62.54      2.26 o
   2  12   6        0.05       -1.24      2.10 o
   3  12   6      104.64      109.46      3.90 o
   4  12   6       17.93       17.02      1.67 o
   5  12   6       11.16       12.60      1.17 o
   6  12   6       10.48        8.44      0.91 o
   7  12   6      143.48      144.73      4.43 o
   8  12   6       16.58       16.60      1.08 o
   9  12   6       13.73       14.57      1.43 o
   0  13   6       31.43       33.50      1.70 o
   1  13   6        2.71        3.06      1.41 o
   2  13   6       18.92       15.99      1.09 o
   3  13   6        0.82        0.73      2.00 o
   4  13   6       15.01       15.33      1.40 o
   5  13   6        9.00        9.27      0.96 o
   6  13   6       39.60       41.20      2.98 o
   7  13   6       30.09       25.71      2.12 o
   8  13   6        1.58        3.35      2.10 o
   3  14   6        0.37       -0.81      2.19 o
   4  14   6       20.18       17.26      1.72 o
   5  14   6       21.54       22.33      2.00 o
  -4 -11   7       41.73       44.51      3.31 o
  -3 -11   7        1.27        1.01      2.13 o
  -2 -11   7        1.15        3.76      1.89 o
  -1 -11   7       12.87       14.38      0.84 o
   0 -11   7        6.77        4.95      1.86 o
   1 -11   7        0.09        2.40      1.95 o
  -6 -10   7       29.40       31.22      2.40 o
  -5 -10   7        0.47        0.96      1.97 o
  -4 -10   7        4.00        2.07      2.28 o
  -3 -10   7       16.78       17.08      1.28 o
  -2 -10   7        5.88        5.64      2.01 o
  -1 -10   7        4.76        3.86      1.46 o
   0 -10   7        2.65        3.36      1.43 o
   1 -10   7       11.99       13.19      0.84 o
   2 -10   7       13.77       12.66      1.40 o
   3 -10   7        0.46       -1.00      2.34 o
  -7  -9   7       47.01       43.88      3.18 o
  -6  -9   7        8.42        4.21      2.34 o
  -5  -9   7        0.14        1.88      1.86 o
  -4  -9   7        3.26        5.53      0.83 o
  -3  -9   7        6.01        6.90      0.82 o
  -2  -9   7       14.99       22.96      1.81 o
  -1  -9   7       31.22       25.33      1.41 o
   0  -9   7        4.31        3.50      1.39 o
   1  -9   7       81.27       85.94      3.48 o
   2  -9   7       11.32       12.50      0.88 o
   3  -9   7      124.58      130.07      4.34 o
   4  -9   7       19.30       21.47      1.42 o
   5  -9   7        9.52       10.55      1.02 o
  -8  -8   7        1.76        1.46      2.13 o
  -7  -8   7       23.68       28.41      2.14 o
  -6  -8   7       44.42       48.99      2.96 o
  -5  -8   7        4.40        5.80      0.82 o
  -4  -8   7        9.38       10.10      0.84 o
  -3  -8   7        1.78        3.75      1.82 o
  -2  -8   7        2.63        0.16      1.72 o
  -1  -8   7       66.84       57.58      2.03 o
   0  -8   7       80.20       83.55      2.26 o
   1  -8   7       25.10       26.64      1.87 o
   2  -8   7       15.57       17.68      1.14 o
   3  -8   7        2.64        3.80      1.76 o
   4  -8   7        4.15        4.42      2.06 o
   5  -8   7       55.32       60.04      3.20 o
   6  -8   7        1.00       -2.03      2.03 o
  -8  -7   7        0.67       -1.60      2.32 o
  -7  -7   7       20.64       30.00      2.08 o
  -6  -7   7       13.93       12.00      1.23 o
  -5  -7   7      201.58      179.89      4.60 o
  -4  -7   7      115.59      113.06      3.55 o
  -3  -7   7       19.66       27.66      1.73 o
  -2  -7   7      371.02      348.62      5.57 o
  -1  -7   7      443.27      432.72     13.65 o
   0  -7   7       50.30       54.89      1.92 o
   1  -7   7       13.79       11.58      0.68 o
   2  -7   7       10.83        8.56      0.52 o
   3  -7   7        1.57        3.19      1.77 o
   4  -7   7       55.91       52.79      2.85 o
   5  -7   7       11.98        9.71      0.88 o
   6  -7   7       29.17       26.79      2.07 o
   7  -7   7        0.13        2.79      1.86 o
  -8  -6   7       13.60       18.27      1.84 o
  -7  -6   7        4.06        3.90      2.05 o
  -6  -6   7      108.54      105.32      3.55 o
  -5  -6   7       38.07       38.47      2.45 o
  -4  -6   7       21.23       26.42      1.84 o
  -3  -6   7        2.40       -0.36      1.63 o
  -2  -6   7      167.38      154.68      3.65 o
  -1  -6   7      152.33      146.02      2.55 o
   0  -6   7       10.28       11.74      1.12 o
   1  -6   7      246.31      251.00      6.37 o
   2  -6   7       44.21       39.56      1.66 o
   3  -6   7      136.42      136.09      3.67 o
   4  -6   7       19.54       17.45      1.16 o
   5  -6   7      164.09      161.52      4.24 o
   6  -6   7        9.42        5.76      1.98 o
   7  -6   7      110.06      120.85      4.06 o
   8  -6   7       33.51       34.78      2.34 o
  -9  -5   7       12.95       11.69      1.00 o
  -8  -5   7       40.90       44.38      3.04 o
  -7  -5   7       11.10       10.97      0.88 o
  -6  -5   7        2.54        2.91      1.39 o
  -5  -5   7       11.20       13.62      1.03 o
  -4  -5   7      123.99      114.06      3.31 o
  -3  -5   7       28.30       26.62      2.01 o
  -2  -5   7       16.96       17.46      1.38 o
  -1  -5   7      117.12      114.15      2.13 o
   0  -5   7     1123.34     1105.89     11.05 o
   1  -5   7       89.97       89.61      2.05 o
   2  -5   7      483.73      448.48      4.05 o
   3  -5   7      215.42      211.00      4.19 o
   4  -5   7      285.70      266.21      4.96 o
   5  -5   7       53.97       39.65      2.44 o
   6  -5   7        1.56        0.58      1.58 o
   7  -5   7       67.41       60.55      3.18 o
   8  -5   7        5.59        3.77      0.97 o
   9  -5   7       20.16       25.80      1.85 o
  -9  -4   7       17.70       17.97      1.52 o
  -8  -4   7       79.74       78.62      3.69 o
  -7  -4   7        4.02        5.11      0.71 o
  -6  -4   7        0.09       -0.15      1.55 o
  -5  -4   7      146.61      141.83      3.73 o
  -4  -4   7     1087.17     1047.93      8.83 o
  -3  -4   7      406.01      413.99      5.42 o
  -2  -4   7      296.36      277.45      4.28 o
  -1  -4   7       83.79       84.20      2.37 o
   0  -4   7      267.20      273.26      2.95 o
   1  -4   7      184.77      173.57     10.40 o
   2  -4   7        2.47        1.67      0.88 o
   3  -4   7       24.92       26.56      1.89 o
   4  -4   7        0.01       -0.97      1.44 o
   5  -4   7       19.11       22.42      1.65 o
   6  -4   7       63.17       54.51      2.66 o
   7  -4   7       55.30       53.81      2.81 o
   8  -4   7       58.36       60.62      3.15 o
   9  -4   7        0.36       -0.82      2.12 o
  -9  -3   7        2.46        0.10      2.12 o
  -8  -3   7        1.49        0.28      1.94 o
  -7  -3   7      140.40      137.64      4.10 o
  -6  -3   7       66.24       56.96      2.74 o
  -5  -3   7      102.46       92.51      3.03 o
  -4  -3   7       95.43       89.27      2.81 o
  -3  -3   7       39.06       44.71      2.18 o
  -2  -3   7       85.76       84.88      2.51 o
  -1  -3   7        1.83        3.87      0.41 o
   0  -3   7       50.75       53.65      1.36 o
   1  -3   7       22.33       19.35      0.94 o
   2  -3   7      159.84      171.79      2.29 o
   3  -3   7      101.12      106.59      2.80 o
   4  -3   7      353.98      336.44      4.81 o
   5  -3   7      128.61      133.69      3.33 o
   6  -3   7      148.48      139.33      3.64 o
   7  -3   7      193.58      170.61      4.23 o
   8  -3   7       23.92       29.79      1.97 o
   9  -3   7      139.49      135.50      4.24 o
  10  -3   7       35.57       36.06      2.37 o
  -9  -2   7        3.15        0.52      2.29 o
  -8  -2   7       76.47       85.30      3.59 o
  -7  -2   7        4.42        5.57      1.86 o
  -6  -2   7        0.43        1.99      1.50 o
  -5  -2   7       25.69       28.67      2.04 o
  -4  -2   7      120.58      117.77      3.16 o
  -3  -2   7       61.55       58.14      2.22 o
  -2  -2   7       88.26       96.28      2.53 o
  -1  -2   7      739.65      710.32      4.26 o
   0  -2   7      326.62      325.03      2.88 o
   1  -2   7       57.57       63.32      1.39 o
   2  -2   7      112.36      101.93      2.69 o
   3  -2   7        0.52        0.45      0.98 o
   4  -2   7      245.70      243.45      3.89 o
   5  -2   7       20.91       20.42      1.44 o
   6  -2   7      218.02      208.20      4.08 o
   7  -2   7      228.16      203.61      4.33 o
   8  -2   7       23.43       24.63      1.81 o
   9  -2   7        0.81        1.27      2.01 o
  10  -2   7       13.23       10.38      0.97 o
  -9  -1   7       20.51       19.30      1.75 o
  -8  -1   7       62.08       59.04      3.37 o
  -7  -1   7        3.16       -0.33      1.74 o
  -6  -1   7       77.94       78.18      3.04 o
  -5  -1   7      281.75      274.70      4.71 o
  -4  -1   7       24.26       25.73      1.90 o
  -3  -1   7        9.82        8.46      0.87 o
  -2  -1   7      215.19      243.36      3.65 o
  -1  -1   7        0.29        1.84      0.66 o
   0  -1   7       24.43       23.95      1.51 o
   1  -1   7      842.84      780.32      4.18 o
   2  -1   7        3.86        5.22      0.31 o
   3  -1   7      719.74      758.30      6.19 o
   4  -1   7      349.84      363.30      4.53 o
   5  -1   7       69.94       60.41      2.21 o
   6  -1   7      211.61      215.16      3.98 o
   7  -1   7       92.13       79.56      2.76 o
   8  -1   7       70.60       75.92      2.99 o
   9  -1   7        4.68        2.34      1.84 o
  10  -1   7        0.53        0.29      1.99 o
  11  -1   7        2.02        4.91      2.15 o
  -9   0   7        2.88       -0.84      2.04 o
  -8   0   7       29.38       34.07      2.63 o
  -7   0   7       65.86       65.14      3.04 o
  -6   0   7       37.34       33.77      2.25 o
  -5   0   7      163.93      162.15      3.71 o
  -4   0   7        0.12       -1.39      1.39 o
  -3   0   7     1280.30     1215.20      8.45 o
  -2   0   7      327.43      310.14      2.91 o
  -1   0   7      168.08      182.16      2.87 o
   0   0   7      107.47      123.24      2.82 o
   1   0   7      396.39      418.10      3.03 o
   2   0   7      601.95      581.37      6.82 o
   3   0   7       40.49       42.62      1.71 o
   4   0   7      306.89      329.69      4.23 o
   5   0   7       99.98      107.05      2.73 o
   6   0   7       45.06       42.16      2.04 o
   7   0   7       13.87       17.62      1.43 o
   8   0   7      481.55      469.72      6.38 o
   9   0   7       23.67       23.25      1.75 o
  10   0   7      259.03      256.01      5.52 o
  11   0   7       68.79       74.94      3.64 o
  -9   1   7       17.75       20.47      1.73 o
  -8   1   7        0.17        0.68      1.84 o
  -7   1   7      157.98      163.93      4.32 o
  -6   1   7       41.42       42.26      2.39 o
  -5   1   7       67.04       69.97      2.57 o
  -4   1   7      203.23      194.82      3.84 o
  -3   1   7       84.03       91.38      2.61 o
  -2   1   7      154.35      150.61      2.10 o
  -1   1   7        0.07       -0.73      0.73 o
   0   1   7     1243.35     1277.83      5.29 o
   1   1   7      746.39      784.96      4.96 o
   2   1   7       91.06       85.86      2.04 o
   3   1   7      158.16      182.57      3.01 o
   4   1   7      324.06      327.35      4.06 o
   5   1   7      245.43      236.52      3.79 o
   6   1   7      528.41      529.46      5.81 o
   7   1   7        0.30        1.08      1.33 o
   8   1   7       69.31       73.41      2.86 o
   9   1   7       25.56       20.81      1.83 o
  10   1   7      460.53      455.29      7.11 o
  11   1   7        0.93        3.97      1.84 o
  -8   2   7        1.17       -0.60      1.94 o
  -7   2   7        4.37        5.49      0.83 o
  -6   2   7        0.90        1.09      1.42 o
  -5   2   7        9.51        7.95      0.69 o
  -4   2   7       10.03       10.40      0.87 o
  -3   2   7        0.37        1.67      1.26 o
  -2   2   7       18.24       15.78      0.81 o
  -1   2   7      178.38      167.81      2.12 o
   0   2   7      312.04      295.19      4.42 o
   1   2   7      142.02      126.92      2.06 o
   2   2   7       53.71       50.64      1.69 o
   3   2   7     1452.73     1407.89      7.98 o
   4   2   7      303.16      328.23      4.06 o
   5   2   7       66.27       67.49      2.16 o
   6   2   7      292.66      267.85      4.15 o
   7   2   7      455.59      439.00      5.65 o
   8   2   7       32.57       30.41      2.27 o
   9   2   7        0.61        1.72      1.70 o
  10   2   7       14.90       16.14      1.39 o
  11   2   7        0.48        1.89      1.94 o
  -8   3   7       24.39       21.57      1.57 o
  -7   3   7       13.15       13.35      1.06 o
  -6   3   7        0.75        2.51      1.65 o
  -5   3   7       29.45       30.63      1.99 o
  -4   3   7       49.81       48.84      2.18 o
  -3   3   7      869.77      844.70      7.42 o
  -2   3   7       97.04      104.46      1.86 o
  -1   3   7      214.35      205.92      3.98 o
   0   3   7       10.29       11.19      0.59 o
   1   3   7     2630.71     2611.42      7.56 o
   2   3   7       16.75       21.36      1.39 o
   3   3   7      275.14      316.73      3.91 o
   4   3   7        9.09        7.61      0.50 o
   5   3   7      135.17      143.11      2.95 o
   6   3   7      382.97      369.11      4.82 o
   7   3   7        8.37       12.76      1.02 o
   8   3   7      139.66      146.57      3.63 o
   9   3   7        1.63        4.40      1.67 o
  10   3   7       30.11       33.49      2.14 o
  11   3   7       12.05       12.21      0.92 o
  12   3   7       45.87       46.89      3.11 o
  -8   4   7        8.64       10.79      0.94 o
  -7   4   7        9.84       12.08      0.93 o
  -6   4   7      390.57      363.27      6.22 o
  -5   4   7        9.70        9.03      1.06 o
  -4   4   7        5.40        4.04      1.45 o
  -3   4   7      241.98      245.98      4.28 o
  -2   4   7        4.90        8.94      0.53 o
  -1   4   7      788.31      817.05      6.02 o
   0   4   7      735.48      731.96      4.35 o
   1   4   7     1768.76     1755.18      6.45 o
   2   4   7      356.85      399.95      4.43 o
   3   4   7     2864.26     2842.16     11.75 o
   4   4   7      149.45      155.05      2.99 o
   5   4   7      460.73      454.05      5.12 o
   6   4   7       54.15       57.46      2.10 o
   7   4   7      279.90      279.62      4.54 o
   8   4   7      180.97      171.05      3.84 o
   9   4   7      123.99      114.31      3.44 o
  10   4   7      201.95      214.79      4.93 o
  11   4   7        8.39        6.43      0.88 o
  12   4   7       15.79       16.56      1.49 o
  -7   5   7        0.48        3.04      1.90 o
  -6   5   7       37.99       35.39      2.65 o
  -5   5   7        1.81       -0.32      1.71 o
  -4   5   7       56.72       62.82      2.72 o
  -3   5   7       11.42        9.80      0.85 o
  -2   5   7       66.08       62.90      1.72 o
  -1   5   7      162.76      156.17      4.96 o
   0   5   7      112.13      117.26      1.97 o
   1   5   7     1207.43     1192.85      6.25 o
   2   5   7      161.63      145.55      2.95 o
   3   5   7      515.38      531.64      5.39 o
   4   5   7      441.56      462.94      5.12 o
   5   5   7        1.41        1.12      1.17 o
   6   5   7      555.57      536.29      5.91 o
   7   5   7      582.60      576.50      6.48 o
   8   5   7      457.36      442.82      6.15 o
   9   5   7       66.71       65.74      2.73 o
  10   5   7       14.17       12.53      1.16 o
  11   5   7       31.00       28.10      2.05 o
  12   5   7       57.74       58.58      3.38 o
  -7   6   7        0.49       -0.32      2.06 o
  -6   6   7       12.11       10.65      0.95 o
  -5   6   7       39.07       35.84      2.50 o
  -4   6   7       54.02       47.77      2.53 o
  -3   6   7        3.51        4.35      1.49 o
  -2   6   7       17.81       20.50      1.09 o
  -1   6   7      237.66      227.96      4.65 o
   0   6   7      106.69      115.37      2.61 o
   1   6   7       21.62       22.70      1.11 o
   2   6   7        9.16        9.85      0.63 o
   3   6   7      258.91      262.09      4.04 o
   4   6   7      392.26      413.96      5.02 o
   5   6   7       81.37       88.87      2.65 o
   6   6   7      265.23      257.28      4.35 o
   7   6   7       76.13       81.84      2.75 o
   8   6   7      314.35      303.12      5.22 o
   9   6   7       20.39       20.61      1.73 o
  10   6   7       24.22       23.22      1.85 o
  11   6   7       29.35       32.21      2.21 o
  -6   7   7       25.98       22.91      1.63 o
  -5   7   7        7.61       10.91      1.20 o
  -4   7   7       11.16       11.09      0.82 o
  -3   7   7       87.01       94.24      3.29 o
  -2   7   7       65.86       66.23      2.58 o
  -1   7   7        0.75        2.36      0.93 o
   0   7   7       20.00       20.14      1.40 o
   1   7   7      307.41      312.37      3.28 o
   2   7   7      404.53      403.70      5.13 o
   3   7   7       21.53       22.20      1.40 o
   4   7   7       52.06       57.99      2.31 o
   5   7   7       37.67       45.56      2.06 o
   6   7   7      391.13      395.80      5.44 o
   7   7   7      112.57      119.18      3.40 o
   8   7   7        0.01        2.06      1.45 o
   9   7   7      244.68      244.11      5.12 o
  10   7   7      104.30      105.40      3.89 o
  11   7   7        0.08       -1.96      1.96 o
  -6   8   7       40.17       45.04      3.09 o
  -5   8   7       13.87       18.89      1.71 o
  -4   8   7       81.66       85.69      3.48 o
  -3   8   7       80.98       82.39      3.32 o
  -2   8   7       30.32       29.86      2.18 o
  -1   8   7      325.02      337.81      6.57 o
   0   8   7      152.76      153.75      2.61 o
   1   8   7      218.22      228.05      3.04 o
   2   8   7      575.10      553.97      6.37 o
   3   8   7      192.40      185.03      3.88 o
   4   8   7        7.45        7.96      0.79 o
   5   8   7       39.67       43.00      2.27 o
   6   8   7      380.06      391.99      5.76 o
   7   8   7       75.22       66.38      2.83 o
   8   8   7        0.39        2.65      1.60 o
   9   8   7       14.71       18.11      1.35 o
  10   8   7       45.88       53.90      2.97 o
  11   8   7       67.37       70.05      3.55 o
  -5   9   7        3.30        4.46      2.09 o
  -4   9   7       24.43       29.56      2.07 o
  -3   9   7        2.11        0.38      1.89 o
  -2   9   7       29.96       33.85      1.76 o
  -1   9   7        1.48        1.35      1.31 o
   0   9   7        0.48       -0.15      1.16 o
   1   9   7        0.89       -0.19      1.17 o
   2   9   7      150.79      143.01      3.66 o
   3   9   7       20.93       20.10      1.60 o
   4   9   7       25.57       23.51      1.61 o
   5   9   7       72.15       66.12      2.79 o
   6   9   7       69.55       75.84      2.91 o
   7   9   7      326.04      310.51      5.47 o
   8   9   7      100.02       94.35      3.36 o
   9   9   7        2.68        1.00      1.86 o
  10   9   7       36.59       43.24      2.88 o
  11   9   7       31.93       37.02      2.80 o
  -4  10   7        6.70        4.59      2.33 o
  -3  10   7        4.61        4.35      1.83 o
  -2  10   7       27.72       27.03      1.47 o
  -1  10   7        7.34        4.92      1.53 o
   0  10   7      260.04      273.08      3.83 o
   1  10   7        1.48        0.53      1.26 o
   2  10   7      452.78      429.74      6.40 o
   3  10   7       39.38       42.26      2.47 o
   4  10   7       56.30       52.25      2.61 o
   5  10   7       25.69       24.28      1.79 o
   6  10   7       34.90       42.50      2.51 o
   7  10   7        0.55        0.25      1.69 o
   8  10   7       60.18       62.54      2.99 o
   9  10   7       21.61       22.99      1.55 o
  10  10   7       93.47       96.20      4.10 o
  -3  11   7        7.02        1.70      2.26 o
  -2  11   7       31.41       35.80      1.79 o
  -1  11   7       66.95       72.54      2.46 o
   0  11   7       17.38       15.76      1.22 o
   1  11   7       23.88       22.62      1.33 o
   2  11   7      103.32      100.38      3.62 o
   3  11   7        0.62        0.00      2.01 o
   4  11   7        4.05        4.40      1.85 o
   5  11   7       12.18       12.31      0.80 o
   6  11   7       57.82       55.31      2.99 o
   7  11   7       14.48       14.28      1.25 o
   8  11   7       18.45       17.88      1.66 o
   9  11   7       47.54       44.82      3.04 o
  10  11   7        5.50        7.00      0.96 o
  -1  12   7       53.83       56.39      4.35 o
   0  12   7        6.86        8.88      0.68 o
   1  12   7        6.05        3.52      1.43 o
   2  12   7       79.66       88.57      3.74 o
   3  12   7       19.98       18.65      1.52 o
   4  12   7        2.34        2.66      2.01 o
   5  12   7       49.74       38.07      2.83 o
   6  12   7       93.10       88.87      3.77 o
   7  12   7        7.51        9.34      0.95 o
   8  12   7       91.73       89.00      3.99 o
   9  12   7       26.01       24.92      2.06 o
   1  13   7        0.10       -1.50      1.50 o
   2  13   7        1.34       -2.21      2.21 o
   3  13   7       48.92       48.84      3.14 o
   4  13   7       33.87       35.02      2.38 o
   5  13   7        0.53        3.26      2.14 o
   6  13   7        1.64       -0.11      2.23 o
   7  13   7        3.57        0.87      2.08 o
  -4 -10   8       12.83       14.17      1.17 o
  -3 -10   8        0.04        3.17      2.02 o
  -2 -10   8        0.16        1.06      1.88 o
  -1 -10   8       14.86       15.57      1.20 o
   0 -10   8       12.14       12.28      0.75 o
   1 -10   8       97.02      104.92      3.92 o
   2 -10   8        7.16        6.54      1.01 o
  -6  -9   8       75.39       83.06      4.02 o
  -5  -9   8       15.99       22.19      2.04 o
  -4  -9   8       36.69       40.60      2.91 o
  -3  -9   8       12.22       12.63      0.98 o
  -2  -9   8       18.87       24.80      2.04 o
  -1  -9   8        4.73        4.89      1.40 o
   0  -9   8        0.52        0.24      1.65 o
   1  -9   8        5.45        4.18      0.64 o
   2  -9   8        1.83        4.37      1.42 o
   3  -9   8       12.32       14.05      1.35 o
   4  -9   8       39.65       38.14      2.56 o
  -7  -8   8       13.82       15.49      1.08 o
  -6  -8   8       18.51       11.94      1.13 o
  -5  -8   8        1.01        1.48      1.87 o
  -4  -8   8       28.36       27.05      1.95 o
  -3  -8   8        1.67        2.40      1.96 o
  -2  -8   8        0.10        1.59      1.81 o
  -1  -8   8       26.35       25.23      1.34 o
   0  -8   8       20.93       23.23      2.41 o
   1  -8   8       25.17       23.54      1.37 o
   2  -8   8        3.14       -0.67      1.49 o
   3  -8   8       74.49       73.29      3.53 o
   4  -8   8        0.02        0.00      1.98 o
   5  -8   8       27.01       23.45      1.73 o
  -7  -7   8        3.55        1.99      2.16 o
  -6  -7   8        4.02        4.85      0.88 o
  -5  -7   8       54.74       45.71      2.83 o
  -4  -7   8       42.68       43.63      2.81 o
  -3  -7   8       38.97       39.67      2.61 o
  -2  -7   8      112.79      115.23      3.58 o
  -1  -7   8        2.04       -0.64      1.24 o
   0  -7   8        8.50        8.40      0.51 o
   1  -7   8      118.31      118.77      6.27 o
   2  -7   8       15.18       14.98      1.12 o
   3  -7   8       84.30       82.04      3.31 o
   4  -7   8        0.71        1.39      1.81 o
   5  -7   8       27.79       31.91      2.09 o
   6  -7   8       17.17       16.06      1.12 o
  -8  -6   8       11.45       12.67      1.05 o
  -7  -6   8        7.16        7.33      0.90 o
  -6  -6   8       23.80       22.55      1.88 o
  -5  -6   8       54.79       52.70      2.81 o
  -4  -6   8       35.71       32.14      2.06 o
  -3  -6   8      377.97      362.31      5.87 o
  -2  -6   8       13.78       16.41      1.54 o
  -1  -6   8      336.74      331.81      3.80 o
   0  -6   8      113.88      109.82      2.39 o
   1  -6   8       25.10       27.97      1.39 o
   2  -6   8      138.35      144.89      3.29 o
   3  -6   8       14.08       14.52      1.21 o
   4  -6   8      158.17      151.77      4.17 o
   5  -6   8        2.79        4.55      1.83 o
   6  -6   8        0.16        0.85      1.77 o
   7  -6   8       16.09       15.25      1.47 o
  -8  -5   8       30.50       39.32      2.99 o
  -7  -5   8       85.55       86.32      3.67 o
  -6  -5   8       18.21       15.94      1.02 o
  -5  -5   8       32.10       28.28      2.15 o
  -4  -5   8       19.75       15.78      1.21 o
  -3  -5   8        0.08        0.73      1.58 o
  -2  -5   8       41.00       42.21      2.25 o
  -1  -5   8       58.16       55.68      1.69 o
   0  -5   8      773.04      775.91     11.52 o
   1  -5   8        0.42        0.40      1.10 o
   2  -5   8       44.98       47.60      2.27 o
   3  -5   8      154.41      148.20      3.82 o
   4  -5   8      323.42      297.48      5.31 o
   5  -5   8       64.95       70.20      2.87 o
   6  -5   8       70.36       76.12      3.17 o
   7  -5   8        4.20        2.48      2.06 o
   8  -5   8       54.24       60.52      3.45 o
  -8  -4   8        1.00        3.82      1.85 o
  -7  -4   8        6.05        4.10      2.08 o
  -6  -4   8        0.43        0.25      1.61 o
  -5  -4   8       49.02       42.08      2.36 o
  -4  -4   8        1.39        2.11      1.54 o
  -3  -4   8       25.67       23.58      1.62 o
  -2  -4   8       59.65       54.64      2.48 o
  -1  -4   8      257.33      249.61      3.03 o
   0  -4   8       27.89       29.09      1.42 o
   1  -4   8      110.87      119.97      2.22 o
   2  -4   8        5.50        6.27      0.62 o
   3  -4   8       51.92       51.59      2.36 o
   4  -4   8      108.82      123.47      3.36 o
   5  -4   8       69.65       68.93      2.79 o
   6  -4   8        5.13        5.39      0.69 o
   7  -4   8       27.26       35.55      2.58 o
   8  -4   8        2.83        2.65      2.24 o
   9  -4   8        4.67        5.26      0.97 o
  -8  -3   8        0.34        0.10      1.88 o
  -7  -3   8       10.84       11.90      1.04 o
  -6  -3   8        5.01        5.14      0.73 o
  -5  -3   8      179.92      166.02      4.05 o
  -4  -3   8        0.85        2.02      1.47 o
  -3  -3   8      104.93      107.42      3.09 o
  -2  -3   8      218.41      202.66      3.86 o
  -1  -3   8        3.22        7.10      0.40 o
   0  -3   8        0.84        2.26      0.76 o
   1  -3   8       41.12       39.59      1.39 o
   2  -3   8      633.35      615.05     11.53 o
   3  -3   8        2.01        3.21      1.38 o
   4  -3   8        0.87        2.83      1.34 o
   5  -3   8       10.31       10.89      0.85 o
   6  -3   8      150.57      128.06      3.58 o
   7  -3   8       89.92       82.37      3.21 o
   8  -3   8       36.87       47.17      2.78 o
   9  -3   8       13.21       12.55      1.14 o
  -9  -2   8        0.10       -2.07      2.07 o
  -8  -2   8        1.82       -0.91      1.98 o
  -7  -2   8       92.06      101.11      3.67 o
  -6  -2   8      128.13      125.09      3.78 o
  -5  -2   8       18.43       14.93      1.32 o
  -4  -2   8       27.48       25.32      1.92 o
  -3  -2   8      145.90      154.75      3.52 o
  -2  -2   8      631.35      606.73      6.22 o
  -1  -2   8      334.29      304.42      3.09 o
   0  -2   8       35.24       41.61      3.14 o
   1  -2   8       15.84       20.56      2.26 o
   2  -2   8       24.16       22.28      1.12 o
   3  -2   8      531.26      530.74      5.77 o
   4  -2   8        0.03        1.91      1.18 o
   5  -2   8      183.47      184.22      3.86 o
   6  -2   8       37.37       36.32      2.05 o
   7  -2   8       31.81       30.59      2.28 o
   8  -2   8        0.85       -0.17      1.60 o
   9  -2   8      158.52      148.55      4.38 o
  10  -2   8       70.20       90.80      3.87 o
  -8  -1   8        9.74        6.64      2.23 o
  -7  -1   8        2.72        3.42      0.82 o
  -6  -1   8       41.83       45.76      2.65 o
  -5  -1   8       70.41       68.97      2.69 o
  -4  -1   8        1.78        1.85      1.43 o
  -3  -1   8        7.68        2.87      1.56 o
  -2  -1   8        2.19        2.32      1.26 o
  -1  -1   8      588.07      554.05      4.62 o
   0  -1   8      178.04      182.79      3.85 o
   1  -1   8        6.35        9.62      0.62 o
   2  -1   8      311.90      306.69      2.97 o
   3  -1   8      125.81      114.47      2.88 o
   4  -1   8       55.01       56.63      2.20 o
   5  -1   8       11.30       13.69      0.99 o
   6  -1   8      238.39      219.43      4.20 o
   7  -1   8        0.44        0.15      1.55 o
   8  -1   8       31.84       35.36      2.45 o
   9  -1   8       14.67       14.69      1.10 o
  10  -1   8        5.53        7.54      0.90 o
  -8   0   8        2.31        3.76      1.99 o
  -7   0   8        1.55       -0.36      1.91 o
  -6   0   8        2.60        1.93      1.69 o
  -5   0   8        5.34        5.20      1.75 o
  -4   0   8      257.06      242.67      4.45 o
  -3   0   8        1.00        0.24      1.38 o
  -2   0   8       15.17       16.67      0.90 o
  -1   0   8      319.97      297.50      2.92 o
   0   0   8      623.29      668.33      4.21 o
   1   0   8      436.64      405.68      3.26 o
   2   0   8      162.80      178.03      2.27 o
   3   0   8      225.39      213.67      3.52 o
   4   0   8     1583.83     1564.29      9.56 o
   5   0   8      519.63      513.30      5.80 o
   6   0   8       36.92       34.17      1.98 o
   7   0   8        0.26       -1.40      1.52 o
   8   0   8      139.33      128.73      3.75 o
   9   0   8       10.30       11.59      0.87 o
  10   0   8       26.00       28.39      2.10 o
  11   0   8        0.69       -1.19      2.12 o
  -8   1   8       37.52       40.43      2.90 o
  -7   1   8       11.77       13.29      0.98 o
  -6   1   8       41.82       43.70      2.52 o
  -5   1   8       21.96       19.20      1.56 o
  -4   1   8       85.18       84.53      2.85 o
  -3   1   8      142.61      133.65      3.24 o
  -2   1   8      505.21      485.32      6.39 o
  -1   1   8        5.86        4.60      0.34 o
   0   1   8      379.22      361.87      3.13 o
   1   1   8      478.87      475.92      3.47 o
   2   1   8      484.23      444.83      4.78 o
   3   1   8      178.37      177.00      3.23 o
   4   1   8       14.71       17.79      1.24 o
   5   1   8      460.48      484.16      5.53 o
   6   1   8      107.98       94.53      2.88 o
   7   1   8      233.08      222.16      4.35 o
   8   1   8       61.42       60.68      2.74 o
   9   1   8        1.08       -1.09      1.65 o
  10   1   8        5.92        5.44      2.15 o
  11   1   8        7.25        4.93      2.18 o
  -8   2   8       47.44       50.42      3.08 o
  -7   2   8       20.66       24.41      1.92 o
  -6   2   8       40.25       42.97      2.55 o
  -5   2   8       15.19       19.19      1.38 o
  -4   2   8       86.50       83.38      2.86 o
  -3   2   8        1.99        1.49      1.29 o
  -2   2   8      141.61      139.70      2.25 o
  -1   2   8      361.72      325.82      3.06 o
   0   2   8       23.25       29.86      1.46 o
   1   2   8      184.45      156.14      4.38 o
   2   2   8        9.97       15.51      1.11 o
   3   2   8      690.93      669.12      5.94 o
   4   2   8       13.29       15.43      1.17 o
   5   2   8      294.06      295.33      4.33 o
   6   2   8      768.01      740.98      7.03 o
   7   2   8      865.03      847.92      7.97 o
   8   2   8      136.41      141.43      3.76 o
   9   2   8       22.32       20.53      1.51 o
  10   2   8      146.18      146.74      4.25 o
  11   2   8       14.00       16.03      1.48 o
  -8   3   8       45.11       48.07      3.10 o
  -7   3   8      144.21      145.82      4.42 o
  -6   3   8        3.55        4.35      1.81 o
  -5   3   8        1.16        3.58      1.45 o
  -4   3   8       35.13       34.74      2.11 o
  -3   3   8      192.67      199.14      3.98 o
  -2   3   8       11.76        9.40      0.78 o
  -1   3   8       94.83       89.16      1.80 o
   0   3   8        2.65        3.98      0.30 o
   1   3   8       10.25        8.71      0.49 o
   2   3   8      262.42      243.14      3.66 o
   3   3   8      721.62      714.37      6.21 o
   4   3   8        1.42       -0.41      1.01 o
   5   3   8        9.45        8.08      0.70 o
   6   3   8       34.84       36.51      1.98 o
   7   3   8       45.53       44.75      2.34 o
   8   3   8        2.30        1.76      1.56 o
   9   3   8      109.26      120.12      3.58 o
  10   3   8       27.65       24.47      2.05 o
  11   3   8       41.28       43.20      2.87 o
  -7   4   8        7.60        6.71      0.88 o
  -6   4   8        0.00        0.46      1.90 o
  -5   4   8       15.97       14.52      1.15 o
  -4   4   8        1.08        1.59      1.42 o
  -3   4   8        0.96        2.18      1.30 o
  -2   4   8      207.89      211.97      3.58 o
  -1   4   8        5.68        6.66      0.45 o
   0   4   8        1.15        1.30      0.82 o
   1   4   8       46.69       44.72      1.37 o
   2   4   8       82.98       78.55      2.24 o
   3   4   8        0.31       -1.28      1.28 o
   4   4   8      350.21      375.09      4.74 o
   5   4   8       59.19       54.91      2.21 o
   6   4   8      561.82      522.42      5.97 o
   7   4   8      229.99      215.40      4.33 o
   8   4   8       14.55       13.33      1.08 o
   9   4   8        1.74        1.77      1.67 o
  10   4   8        6.51        4.49      2.03 o
  11   4   8       24.90       26.82      1.83 o
  -7   5   8        0.10       -1.80      1.80 o
  -6   5   8       94.80       95.39      3.69 o
  -5   5   8        1.43        0.86      1.78 o
  -4   5   8        9.13        9.96      0.73 o
  -3   5   8       16.76       17.08      1.45 o
  -2   5   8      187.40      185.58      3.00 o
  -1   5   8     1302.75     1301.76     13.38 o
   0   5   8      223.52      223.76      2.78 o
   1   5   8      376.47      372.62      3.38 o
   2   5   8      103.29       91.83      2.54 o
   3   5   8     1138.18     1118.37      8.14 o
   4   5   8       21.01       25.57      1.70 o
   5   5   8       22.41       18.57      1.29 o
   6   5   8      244.87      227.31      4.12 o
   7   5   8      199.74      191.55      4.03 o
   8   5   8      110.79      113.09      3.56 o
   9   5   8       19.54       16.57      1.14 o
  10   5   8      134.61      143.24      4.24 o
  11   5   8        0.58        0.70      1.91 o
  -6   6   8        2.46        0.92      2.10 o
  -5   6   8       39.14       45.86      2.89 o
  -4   6   8      167.96      159.80      4.25 o
  -3   6   8       35.68       40.55      2.31 o
  -2   6   8        0.33       -1.21      1.80 o
  -1   6   8      281.58      285.73      3.38 o
   0   6   8       11.13       11.48      0.68 o
   1   6   8      352.28      333.97      3.39 o
   2   6   8      188.12      183.77      3.58 o
   3   6   8      892.33      871.48      7.47 o
   4   6   8       29.54       32.84      1.97 o
   5   6   8        0.87        1.83      1.30 o
   6   6   8      171.57      172.70      3.79 o
   7   6   8      538.99      514.31      6.48 o
   8   6   8        8.10        5.76      0.74 o
   9   6   8       24.96       23.32      1.79 o
  10   6   8       41.84       46.65      2.73 o
  11   6   8        0.25       -0.31      1.90 o
  -6   7   8       42.47       44.60      3.13 o
  -5   7   8       55.21       51.05      3.16 o
  -4   7   8       37.08       38.16      2.67 o
  -3   7   8        1.03       -1.26      1.70 o
  -2   7   8       19.53       19.87      1.09 o
  -1   7   8       97.21       95.15      2.27 o
   0   7   8        7.07       11.29      0.66 o
   1   7   8      512.06      503.40      4.28 o
   2   7   8      212.49      210.71      4.00 o
   3   7   8      339.32      345.80      5.06 o
   4   7   8      545.71      499.98      6.03 o
   5   7   8        0.20        0.39      1.40 o
   6   7   8       50.91       42.37      2.39 o
   7   7   8       47.18       39.85      2.36 o
   8   7   8      211.61      199.47      4.58 o
   9   7   8       33.38       36.34      2.50 o
  10   7   8       17.45       19.05      1.47 o
  11   7   8        5.83        0.72      2.12 o
  -5   8   8        0.26        1.69      2.11 o
  -4   8   8       31.65       28.93      2.20 o
  -3   8   8        5.74        6.62      0.83 o
  -2   8   8       52.55       54.35      2.58 o
  -1   8   8        8.88        8.63      0.57 o
   0   8   8       92.91       99.15      2.87 o
   1   8   8       20.45       19.68      1.06 o
   2   8   8       25.92       19.97      1.61 o
   3   8   8        6.00        5.58      0.70 o
   4   8   8      185.93      174.79      3.91 o
   5   8   8        0.05       -0.14      1.38 o
   6   8   8       58.09       43.27      2.44 o
   7   8   8       12.25       10.69      0.88 o
   8   8   8       17.28       16.17      1.42 o
   9   8   8        6.81        5.61      2.04 o
  10   8   8        0.05        0.97      1.90 o
  11   8   8        2.07       -0.64      2.13 o
  -4   9   8       17.51       12.03      1.07 o
  -3   9   8       16.50       14.29      1.37 o
  -2   9   8       21.71       20.73      1.22 o
  -1   9   8      383.26      396.36      9.54 o
   0   9   8        0.33       -0.01      1.18 o
   1   9   8       59.04       62.28      1.94 o
   2   9   8       24.67       24.68      1.71 o
   3   9   8      113.65      111.19      3.37 o
   4   9   8      105.60      103.04      3.32 o
   5   9   8        9.78       11.32      0.95 o
   6   9   8      113.13      106.96      3.38 o
   7   9   8      144.35      137.64      3.86 o
   8   9   8        6.83        9.50      0.85 o
   9   9   8       15.38       17.18      1.17 o
  10   9   8       10.72       11.48      1.15 o
  -3  10   8       16.98       13.67      1.04 o
  -2  10   8       40.32       36.34      1.77 o
  -1  10   8       46.17       45.04      2.09 o
   0  10   8        4.69        5.17      1.25 o
   1  10   8       12.76       10.54      0.57 o
   2  10   8       33.00       31.79      2.50 o
   3  10   8      255.24      255.78      5.25 o
   4  10   8       32.05       36.63      2.43 o
   5  10   8        1.02        2.32      1.62 o
   6  10   8        9.18       12.26      1.12 o
   7  10   8      106.84       94.41      3.62 o
   8  10   8       47.46       52.82      3.07 o
   9  10   8       13.52       17.36      1.58 o
  10  10   8       14.30       15.25      1.37 o
  -2  11   8       11.87        8.12      0.70 o
  -1  11   8       27.26       25.76      1.40 o
   0  11   8      146.88      132.08      3.12 o
   1  11   8        0.12       -0.71      1.31 o
   2  11   8        3.36        5.39      1.93 o
   3  11   8        5.32        2.95      0.84 o
   4  11   8      117.91      122.29      3.96 o
   5  11   8       62.11       65.06      3.13 o
   6  11   8       17.22       16.61      1.18 o
   7  11   8       12.44        9.79      0.93 o
   8  11   8        2.78        1.20      2.14 o
   9  11   8       85.10       90.60      3.92 o
  -1  12   8       24.02       24.29      1.29 o
   0  12   8        0.04        1.31      1.48 o
   1  12   8        0.03        1.99      1.40 o
   2  12   8        0.52       -0.21      2.03 o
   3  12   8        1.59        1.51      1.95 o
   4  12   8        1.43        1.08      2.10 o
   5  12   8       19.28       17.31      1.49 o
   6  12   8       27.09       24.97      2.07 o
   7  12   8        9.44        8.81      0.94 o
   8  12   8       11.65       12.11      1.05 o
   1  13   8        1.50        0.78      1.61 o
   2  13   8        4.25        1.01      2.26 o
   3  13   8        3.73        0.66      2.10 o
   4  13   8       17.59       17.48      1.31 o
   5  13   8       14.32       16.21      1.35 o
   6  13   8        0.06        0.32      1.88 o
   7  13   8        7.84        8.19      1.02 o
  -2 -10   9        0.56       -0.23      2.10 o
  -1 -10   9        3.42        4.32      1.39 o
   0 -10   9       39.96       40.76      2.78 o
  -4  -9   9        1.44       -2.12      2.12 o
  -3  -9   9       18.64       23.79      1.89 o
  -2  -9   9        6.26        7.77      0.93 o
  -1  -9   9        6.24        5.20      0.80 o
   0  -9   9        8.59       10.11      1.28 o
   1  -9   9        0.53        1.18      2.23 o
   2  -9   9       82.87       88.39      2.82 o
   3  -9   9        0.72        1.12      2.35 o
  -6  -8   9        2.80        1.55      2.26 o
  -5  -8   9        1.90        2.34      1.98 o
  -4  -8   9       10.93       12.13      1.02 o
  -3  -8   9        0.73        0.70      2.06 o
  -2  -8   9      148.61      143.26      4.37 o
  -1  -8   9       14.37       12.09      0.69 o
   0  -8   9       17.47       17.99      1.30 o
   1  -8   9       31.61       39.11      1.94 o
   2  -8   9       10.42       13.61      2.33 o
   3  -8   9       21.80       30.88      2.21 o
   4  -8   9       51.56       47.12      3.23 o
   5  -8   9        0.02       -0.11      1.98 o
  -6  -7   9        2.41        4.50      1.94 o
  -5  -7   9        7.56        9.04      0.92 o
  -4  -7   9        1.21        2.28      1.89 o
  -3  -7   9        2.60        1.57      2.01 o
  -2  -7   9       33.58       28.94      1.98 o
  -1  -7   9       49.95       42.65      1.87 o
   0  -7   9       35.69       39.87      2.25 o
   1  -7   9        1.52        0.32      1.89 o
   2  -7   9        9.39        8.11      0.62 o
   3  -7   9       32.00       25.00      1.64 o
   4  -7   9       10.49       13.13      1.13 o
   5  -7   9       15.93       12.92      1.05 o
   6  -7   9       27.41       28.95      2.22 o
  -7  -6   9       20.14       25.37      1.82 o
  -6  -6   9        8.18        5.87      2.24 o
  -5  -6   9       30.87       28.53      1.98 o
  -4  -6   9        0.03        2.14      1.75 o
  -3  -6   9        4.80        5.69      2.04 o
  -2  -6   9        0.86        2.45      1.70 o
  -1  -6   9       62.15       55.73      3.24 o
   0  -6   9       13.80       13.83      0.87 o
   1  -6   9      122.27      126.28      4.36 o
   2  -6   9       25.02       24.50      1.23 o
   3  -6   9        2.53        3.83      0.72 o
   4  -6   9       12.96       12.95      1.12 o
   5  -6   9       67.24       67.87      3.11 o
   6  -6   9       40.45       42.48      2.88 o
   7  -6   9        0.83        2.82      1.96 o
  -7  -5   9        9.50        9.49      0.95 o
  -6  -5   9        5.19        3.72      2.07 o
  -5  -5   9        0.00        2.16      1.73 o
  -4  -5   9        2.70        3.33      0.68 o
  -3  -5   9       88.12       82.42      3.19 o
  -2  -5   9       99.63       97.31      3.28 o
  -1  -5   9       16.61       14.89      0.72 o
   0  -5   9       74.99       66.92      2.03 o
   1  -5   9      164.07      161.40     11.31 o
   2  -5   9       38.41       41.41      1.84 o
   3  -5   9      415.96      410.83      6.22 o
   4  -5   9       12.37        9.78      0.79 o
   5  -5   9        5.56        6.04      0.72 o
   6  -5   9       10.64        6.97      0.90 o
   7  -5   9        0.05        0.50      1.96 o
   8  -5   9       23.80       26.41      1.94 o
  -8  -4   9        2.20        4.55      1.94 o
  -7  -4   9        4.38        4.83      2.06 o
  -6  -4   9       42.13       46.58      2.96 o
  -5  -4   9        1.92        4.47      1.72 o
  -4  -4   9       12.40       11.84      0.98 o
  -3  -4   9       61.35       60.96      2.81 o
  -2  -4   9        0.31       -1.75      1.75 o
  -1  -4   9      341.35      318.34      3.63 o
   0  -4   9       92.22       92.13      2.13 o
   1  -4   9      110.83      117.03      4.20 o
   2  -4   9       37.66       35.47      1.74 o
   3  -4   9      627.77      633.40      7.32 o
   4  -4   9       51.87       48.30      2.50 o
   5  -4   9       15.69       14.66      0.79 o
   6  -4   9        0.35       -0.34      1.65 o
   7  -4   9       21.20       21.66      1.75 o
   8  -4   9       58.11       58.06      3.23 o
  -8  -3   9        1.23        1.85      1.87 o
  -7  -3   9        0.37        1.87      1.81 o
  -6  -3   9       33.16       33.53      2.66 o
  -5  -3   9        5.77        5.91      0.71 o
  -4  -3   9       16.51       17.08      1.49 o
  -3  -3   9       84.89       82.35      2.91 o
  -2  -3   9       26.95       26.28      1.75 o
  -1  -3   9      169.45      160.85      5.42 o
   0  -3   9        1.13        1.34      0.75 o
   1  -3   9      168.22      177.28      5.92 o
   2  -3   9      197.16      195.68      4.96 o
   3  -3   9       71.25       70.60      2.67 o
   4  -3   9        1.23        1.69      1.49 o
   5  -3   9       49.31       50.31      2.49 o
   6  -3   9        1.34        1.36      1.69 o
   7  -3   9       84.34       77.33      3.27 o
   8  -3   9        2.83        5.32      1.85 o
   9  -3   9       20.09       17.32      1.30 o
  -8  -2   9        3.80        4.65      1.84 o
  -7  -2   9        0.17        1.26      1.80 o
  -6  -2   9      100.93       93.83      3.66 o
  -5  -2   9       31.89       33.09      2.36 o
  -4  -2   9       11.04       10.23      0.79 o
  -3  -2   9       91.92       98.63      3.07 o
  -2  -2   9       74.75       78.39      2.74 o
  -1  -2   9      127.67      129.60      3.39 o
   0  -2   9      352.99      348.97      6.74 o
   1  -2   9      230.37      241.86      3.48 o
   2  -2   9      439.18      411.66      3.79 o
   3  -2   9      159.29      175.73      3.73 o
   4  -2   9      132.69      128.05      3.33 o
   5  -2   9        0.88        1.61      1.48 o
   6  -2   9       23.50       20.34      1.63 o
   7  -2   9      108.94      115.35      3.85 o
   8  -2   9       25.39       24.90      1.99 o
   9  -2   9       22.55       15.69      1.26 o
  10  -2   9        3.32        3.52      2.14 o
  -8  -1   9        4.00        2.05      2.15 o
  -7  -1   9        0.43       -1.65      1.92 o
  -6  -1   9      382.67      386.19      6.42 o
  -5  -1   9      301.34      286.14      5.41 o
  -4  -1   9      103.06      101.07      3.26 o
  -3  -1   9       18.67       19.97      1.51 o
  -2  -1   9      623.87      617.75      6.67 o
  -1  -1   9       19.03       26.11      1.29 o
   0  -1   9       42.01       40.75      1.40 o
   1  -1   9       14.95       14.72      0.91 o
   2  -1   9      233.25      234.01      2.82 o
   3  -1   9      814.48      822.97      7.40 o
   4  -1   9        1.29        3.46      1.55 o
   5  -1   9        3.89        2.85      1.48 o
   6  -1   9       31.89       33.23      2.10 o
   7  -1   9      198.07      184.34      4.42 o
   8  -1   9       30.70       32.27      2.57 o
   9  -1   9       11.53       11.14      1.04 o
  10  -1   9       21.29       20.02      1.49 o
  -8   0   9       32.30       34.51      2.74 o
  -7   0   9       34.59       40.84      2.77 o
  -6   0   9       32.42       33.76      2.53 o
  -5   0   9        4.73        4.82      1.72 o
  -4   0   9      668.17      681.03      7.61 o
  -3   0   9      238.66      245.77      4.45 o
  -2   0   9      106.05      104.80      3.59 o
  -1   0   9        5.63        3.02      0.48 o
   0   0   9      680.56      700.35      8.15 o
   1   0   9      175.48      173.53      2.35 o
   2   0   9      315.06      329.40      3.23 o
   3   0   9      282.85      277.26      4.36 o
   4   0   9       99.79       92.44      2.89 o
   5   0   9      166.68      168.06      3.65 o
   6   0   9        7.83        8.49      0.77 o
   7   0   9      437.89      436.15      6.26 o
   8   0   9       28.99       32.81      2.40 o
   9   0   9        0.27        0.09      1.68 o
  10   0   9        0.01        0.50      1.76 o
  -8   1   9       17.77       21.85      1.65 o
  -7   1   9        2.23        0.59      1.91 o
  -6   1   9       21.72       19.33      1.90 o
  -5   1   9       33.19       32.11      2.45 o
  -4   1   9        3.54        3.69      1.65 o
  -3   1   9       34.23       29.99      2.12 o
  -2   1   9       21.23       20.93      1.07 o
  -1   1   9      177.71      187.93      2.59 o
   0   1   9       65.94       57.25      1.85 o
   1   1   9       70.98       61.42      1.50 o
   2   1   9        9.32        7.12      0.73 o
   3   1   9      557.16      557.50      5.89 o
   4   1   9      100.82      105.62      2.83 o
   5   1   9      343.18      341.72      4.97 o
   6   1   9      227.81      216.12      4.15 o
   7   1   9       61.79       52.75      2.58 o
   8   1   9      356.28      376.22      6.00 o
   9   1   9       47.15       35.30      2.68 o
  10   1   9        5.00        5.76      2.07 o
  11   1   9        3.30        2.06      2.13 o
  -7   2   9        4.80        4.25      1.86 o
  -6   2   9       35.50       34.31      2.50 o
  -5   2   9        0.13        0.73      1.61 o
  -4   2   9       10.34       11.36      0.90 o
  -3   2   9        0.63        3.45      1.48 o
  -2   2   9      302.75      283.73      3.28 o
  -1   2   9       53.56       50.52      1.56 o
   0   2   9       84.94       81.78      1.77 o
   1   2   9      171.51      160.06      2.29 o
   2   2   9      381.50      388.10      4.79 o
   3   2   9      136.27      129.84      3.03 o
   4   2   9        0.29       -0.68      1.27 o
   5   2   9      231.29      237.81      4.09 o
   6   2   9       86.61       87.85      2.92 o
   7   2   9        0.30        1.34      1.64 o
   8   2   9       80.81       75.01      3.09 o
   9   2   9       80.46       85.40      3.35 o
  10   2   9        7.63        7.40      0.83 o
  11   2   9       24.37       24.15      1.83 o
  -7   3   9        0.42        1.78      1.83 o
  -6   3   9       26.74       26.20      2.14 o
  -5   3   9      150.67      140.66      4.12 o
  -4   3   9       24.08       18.43      1.64 o
  -3   3   9       55.10       51.80      2.45 o
  -2   3   9       59.14       59.90      2.00 o
  -1   3   9      347.15      348.82      3.49 o
   0   3   9      104.74      101.01      1.99 o
   1   3   9       20.65       16.21      0.85 o
   2   3   9        0.02        1.61      1.11 o
   3   3   9     1403.62     1389.40      9.19 o
   4   3   9       21.94       22.46      1.72 o
   5   3   9       33.72       36.19      1.91 o
   6   3   9        2.99        4.00      0.58 o
   7   3   9       55.09       54.42      2.52 o
   8   3   9        2.98       -0.70      1.71 o
   9   3   9       36.15       35.11      2.64 o
  10   3   9      109.16      105.80      3.89 o
  11   3   9       51.54       57.79      3.28 o
  -7   4   9       14.32       14.22      1.25 o
  -6   4   9        3.09        4.89      1.84 o
  -5   4   9       38.72       43.24      2.77 o
  -4   4   9      172.53      163.24      4.25 o
  -3   4   9       18.56       16.73      1.32 o
  -2   4   9      114.95      111.11      2.31 o
  -1   4   9      121.51      102.89      2.17 o
   0   4   9       64.02       64.58      1.96 o
   1   4   9        0.21       -0.88      0.88 o
   2   4   9       45.23       37.02      1.96 o
   3   4   9      874.22      869.67      7.45 o
   4   4   9      306.48      291.89      4.51 o
   5   4   9        0.19       -1.28      1.28 o
   6   4   9       61.25       63.28      2.44 o
   7   4   9      327.59      310.02      5.09 o
   8   4   9      664.44      664.04      7.82 o
   9   4   9        1.78       -1.27      1.84 o
  10   4   9       58.35       58.50      3.10 o
  11   4   9       23.80       25.26      1.90 o
  -6   5   9        0.33       -1.64      1.83 o
  -5   5   9        5.05        5.19      2.06 o
  -4   5   9       91.57       93.47      3.48 o
  -3   5   9        5.53        4.42      1.60 o
  -2   5   9      113.14       99.86      2.24 o
  -1   5   9      135.99      130.43      3.10 o
   0   5   9     1137.57     1102.77      6.28 o
   1   5   9      191.38      199.99      2.70 o
   2   5   9     1607.76     1583.83     10.14 o
   3   5   9      136.71      146.51      3.37 o
   4   5   9      921.72      941.30      7.98 o
   5   5   9       11.49       14.67      1.15 o
   6   5   9       71.61       60.57      2.52 o
   7   5   9       31.70       29.06      2.14 o
   8   5   9      222.21      204.72      4.54 o
   9   5   9       74.20       73.81      3.14 o
  10   5   9       44.49       46.36      2.76 o
  11   5   9        2.66        3.61      0.87 o
  -6   6   9       21.22       22.06      1.95 o
  -5   6   9       63.84       54.93      3.15 o
  -4   6   9       11.50       14.88      1.29 o
  -3   6   9       19.72       18.91      1.60 o
  -2   6   9       68.79       66.12      1.98 o
  -1   6   9        3.81        3.60      1.07 o
   0   6   9      334.31      324.27      3.65 o
   1   6   9      134.38      128.39      2.32 o
   2   6   9      175.58      166.19      3.63 o
   3   6   9        0.31       -0.82      1.58 o
   4   6   9       75.42       70.00      2.64 o
   5   6   9      220.05      204.20      4.10 o
   6   6   9      103.47       98.63      3.06 o
   7   6   9        2.51        1.62      1.56 o
   8   6   9       10.89       10.80      0.80 o
   9   6   9       61.40       68.08      3.20 o
  10   6   9        3.03        1.52      1.94 o
  11   6   9        1.35        2.52      1.94 o
  -5   7   9       20.23       23.75      1.79 o
  -4   7   9       65.99       67.19      3.47 o
  -3   7   9        0.16        0.36      1.67 o
  -2   7   9        0.66        0.58      1.08 o
  -1   7   9      116.58      110.06      5.97 o
   0   7   9        2.26        4.16      1.04 o
   1   7   9       55.65       57.89      1.79 o
   2   7   9      125.25      121.22      3.42 o
   3   7   9      826.71      801.37      7.88 o
   4   7   9       27.48       20.89      1.59 o
   5   7   9      264.61      247.29      4.59 o
   6   7   9      101.37      106.24      3.24 o
   7   7   9       94.80       85.04      3.15 o
   8   7   9      180.97      185.78      4.55 o
   9   7   9        6.81        5.48      0.85 o
  10   7   9       22.76       30.43      2.18 o
  11   7   9       19.38       16.86      1.32 o
  -4   8   9       24.93       30.87      2.24 o
  -3   8   9        9.48        9.30      0.91 o
  -2   8   9        8.25        9.38      0.57 o
  -1   8   9      106.11      108.39      2.49 o
   0   8   9       30.32       30.48      1.83 o
   1   8   9      124.94      132.32      3.10 o
   2   8   9       49.69       53.19      2.52 o
   3   8   9      201.29      194.21      4.34 o
   4   8   9       67.89       74.17      2.87 o
   5   8   9       60.71       62.91      2.73 o
   6   8   9       64.61       60.83      2.77 o
   7   8   9       37.88       34.21      2.36 o
   8   8   9      186.36      176.48      4.64 o
   9   8   9      123.09      134.37      4.10 o
  10   8   9       31.51       34.23      2.66 o
  11   8   9       62.88       59.45      3.57 o
  -4   9   9       38.62       40.12      2.59 o
  -3   9   9        0.02        0.11      2.06 o
  -2   9   9        0.80        1.79      2.13 o
  -1   9   9       50.81       43.74      2.06 o
   0   9   9       40.34       43.84      3.93 o
   1   9   9       33.19       35.37      1.67 o
   2   9   9        4.19        1.12      1.69 o
   3   9   9       37.86       45.15      2.52 o
   4   9   9       46.75       42.30      2.45 o
   5   9   9       27.57       29.40      2.27 o
   6   9   9        2.58        1.88      1.75 o
   7   9   9       86.18       77.58      3.23 o
   8   9   9       45.28       44.78      2.93 o
   9   9   9       88.31       93.16      3.67 o
  10   9   9        1.29        3.23      1.93 o
  -3  10   9        0.04        1.14      2.08 o
  -2  10   9      180.99      174.50      3.64 o
  -1  10   9      190.75      188.06      3.62 o
   0  10   9       11.75       11.92      0.71 o
   1  10   9       34.62       32.74      1.54 o
   2  10   9       30.60       32.21      2.36 o
   3  10   9       28.79       26.09      1.92 o
   4  10   9        3.73        3.53      1.66 o
   5  10   9        1.76        1.91      1.65 o
   6  10   9        0.74        2.99      1.59 o
   7  10   9       11.26        4.86      2.10 o
   8  10   9        2.35        3.70      1.90 o
   9  10   9       22.42       25.81      2.11 o
  10  10   9        1.57        1.20      2.12 o
  -1  11   9       13.82       13.42      0.98 o
   0  11   9        0.67        0.28      1.61 o
   1  11   9       21.92       26.31      2.49 o
   2  11   9        0.25        0.67      1.84 o
   3  11   9        0.11        0.96      1.87 o
   4  11   9       78.23       85.85      3.51 o
   5  11   9        7.73        6.19      0.91 o
   6  11   9        0.11        0.47      1.83 o
   7  11   9        0.55        1.18      1.72 o
   8  11   9      179.60      176.18      5.10 o
   9  11   9       18.96       18.92      1.45 o
   0  12   9       79.10       82.33      2.89 o
   1  12   9       58.86       58.07      2.43 o
   2  12   9        3.51        5.01      2.00 o
   3  12   9       42.46       40.04      2.91 o
   4  12   9      148.16      157.63      4.75 o
   5  12   9       46.70       48.55      3.15 o
   6  12   9       11.83       11.93      0.93 o
   7  12   9        0.14       -0.64      1.99 o
   8  12   9       55.50       57.36      3.72 o
   3  13   9        0.04        5.16      1.98 o
   4  13   9        8.03        4.93      2.32 o
   5  13   9        7.05        8.21      0.93 o
   6  13   9        4.35        1.89      2.18 o
  -2  -9  10       53.17       61.15      3.57 o
  -1  -9  10        1.01        2.15      2.25 o
   0  -9  10        9.38        8.98      0.74 o
   1  -9  10        3.35        3.02      1.76 o
  -4  -8  10        0.79        0.22      2.06 o
  -3  -8  10       23.63       24.58      1.88 o
  -2  -8  10        8.37        5.18      2.43 o
  -1  -8  10        0.11        1.44      1.43 o
   0  -8  10       63.12       63.70      2.38 o
   1  -8  10       14.69       13.94      0.77 o
   2  -8  10       41.29       44.21      2.22 o
   3  -8  10        0.06        1.54      2.12 o
   4  -8  10       99.23      104.22      4.28 o
  -5  -7  10        9.08        5.63      2.23 o
  -4  -7  10       14.68       14.71      1.18 o
  -3  -7  10        3.15        5.14      1.89 o
  -2  -7  10       52.15       55.61      3.05 o
  -1  -7  10       27.10       31.07      1.55 o
   0  -7  10       46.91       53.15      2.16 o
   1  -7  10       17.55       19.14      1.17 o
   2  -7  10        3.63        4.44      1.50 o
   3  -7  10       22.35       23.52      1.66 o
   4  -7  10        6.63        3.06      2.41 o
   5  -7  10       15.69       18.36      1.45 o
  -6  -6  10       12.50       10.40      1.00 o
  -5  -6  10        0.04        1.23      1.88 o
  -4  -6  10        2.28        3.02      1.99 o
  -3  -6  10        5.10        4.15      1.90 o
  -2  -6  10        0.05        1.97      1.68 o
  -1  -6  10       25.83       24.05      1.28 o
   0  -6  10       60.85       62.00      2.07 o
   1  -6  10       53.33       54.81      2.00 o
   2  -6  10       17.23       16.08      0.92 o
   3  -6  10       23.50       22.25      1.44 o
   4  -6  10        6.29        6.13      2.19 o
   5  -6  10        7.94        8.31      0.94 o
   6  -6  10       51.95       48.25      3.15 o
  -6  -5  10        1.41        0.93      1.94 o
  -5  -5  10        0.32        4.02      1.75 o
  -4  -5  10        0.47       -1.11      1.71 o
  -3  -5  10       43.10       36.45      2.71 o
  -2  -5  10       35.96       31.37      2.43 o
  -1  -5  10      153.82      146.84      2.85 o
   0  -5  10       19.38       21.12      1.23 o
   1  -5  10        4.06        5.34      0.65 o
   2  -5  10       81.30       77.64      3.32 o
   3  -5  10      107.88      113.12      3.76 o
   4  -5  10       72.37       79.77      3.24 o
   5  -5  10        0.08       -1.29      1.83 o
   6  -5  10       50.01       49.13      3.01 o
   7  -5  10       22.22       19.56      1.64 o
  -7  -4  10        6.28        2.94      2.19 o
  -6  -4  10       15.75       15.38      1.01 o
  -5  -4  10        1.69        2.45      1.85 o
  -4  -4  10        7.00        6.15      0.74 o
  -3  -4  10        2.01        3.37      1.67 o
  -2  -4  10      167.99      163.24      4.19 o
  -1  -4  10       24.78       25.04      1.43 o
   0  -4  10       10.85        9.51      0.64 o
   1  -4  10       62.74       63.04      2.52 o
   2  -4  10      657.27      641.62     11.62 o
   3  -4  10       41.42       38.47      2.58 o
   4  -4  10        0.07        2.64      1.67 o
   5  -4  10        2.88        2.82      1.68 o
   6  -4  10        1.30       -0.46      1.85 o
   7  -4  10       11.36       10.90      0.99 o
   8  -4  10        9.41        7.15      0.98 o
  -7  -3  10        1.18       -1.07      1.92 o
  -6  -3  10       40.85       47.25      2.92 o
  -5  -3  10       67.43       72.02      3.23 o
  -4  -3  10        0.21        1.27      1.66 o
  -3  -3  10       16.29       21.68      1.53 o
  -2  -3  10       77.02       77.93      2.97 o
  -1  -3  10      188.07      192.09      7.50 o
   0  -3  10       80.98       82.43      3.81 o
   1  -3  10       24.04       24.97      1.25 o
   2  -3  10       64.29       61.31      1.98 o
   3  -3  10        6.79        5.54      1.89 o
   4  -3  10       58.63       56.60      2.78 o
   5  -3  10        0.55       -1.04      1.69 o
   6  -3  10        0.01        0.69      1.55 o
   7  -3  10      214.24      214.92      5.20 o
   8  -3  10       27.19       30.82      2.16 o
   9  -3  10        0.16        0.11      2.23 o
  -7  -2  10        0.11        0.21      1.79 o
  -6  -2  10        1.09        0.29      1.88 o
  -5  -2  10       27.37       33.13      2.49 o
  -4  -2  10        8.34       10.01      0.90 o
  -3  -2  10       35.35       39.88      2.37 o
  -2  -2  10       46.69       47.14      2.46 o
  -1  -2  10        8.22        7.42      0.50 o
   0  -2  10      145.08      135.04      2.50 o
   1  -2  10       30.86       30.24      2.62 o
   2  -2  10        7.86        7.84      0.55 o
   3  -2  10      252.57      246.49      4.67 o
   4  -2  10       13.49       15.76      1.40 o
   5  -2  10        4.99        6.82      0.70 o
   6  -2  10        1.38        2.83      1.66 o
   7  -2  10       44.20       46.70      2.87 o
   8  -2  10       68.50       72.19      3.43 o
   9  -2  10        4.57        4.70      2.15 o
  -7  -1  10       10.56        9.78      0.91 o
  -6  -1  10       14.74       14.22      0.93 o
  -5  -1  10       69.94       63.81      3.19 o
  -4  -1  10      123.86      118.51      3.67 o
  -3  -1  10       14.40       14.43      1.04 o
  -2  -1  10       96.32       83.26      2.92 o
  -1  -1  10       23.61       22.02      1.42 o
   0  -1  10      203.89      190.45      2.77 o
   1  -1  10        0.23        1.76      0.87 o
   2  -1  10      254.68      244.92      3.07 o
   3  -1  10        0.09       -0.59      1.67 o
   4  -1  10     1054.57     1032.46      8.98 o
   5  -1  10      329.84      335.25      5.41 o
   6  -1  10       48.54       42.58      2.46 o
   7  -1  10      120.67      128.25      3.99 o
   8  -1  10      154.63      133.76      4.31 o
   9  -1  10        8.60        3.99      2.02 o
  10  -1  10        0.05        4.72      2.03 o
  -7   0  10       76.75       83.59      3.74 o
  -6   0  10        8.96        6.27      0.86 o
  -5   0  10        0.82       -1.06      1.91 o
  -4   0  10       86.20       93.08      3.41 o
  -3   0  10       23.61       32.82      2.22 o
  -2   0  10       60.18       58.52      1.75 o
  -1   0  10      153.75      142.79      2.47 o
   0   0  10       65.68       72.75      1.94 o
   1   0  10      239.54      219.88      2.94 o
   2   0  10       76.01       67.19      1.74 o
   3   0  10      231.42      227.43      4.28 o
   4   0  10      208.18      202.10      4.08 o
   5   0  10       19.56       16.05      1.15 o
   6   0  10        6.18        7.31      0.67 o
   7   0  10       47.84       43.15      2.74 o
   8   0  10       57.21       59.03      2.90 o
   9   0  10        7.43        8.65      0.86 o
  10   0  10       21.50       26.25      2.08 o
  -7   1  10        8.21        5.33      2.21 o
  -6   1  10        0.70       -0.67      1.78 o
  -5   1  10        6.44        7.83      0.86 o
  -4   1  10      373.21      357.11      6.09 o
  -3   1  10      111.53      113.16      3.47 o
  -2   1  10       13.03       10.73      0.76 o
  -1   1  10      176.05      162.82      2.57 o
   0   1  10      169.67      182.61      2.70 o
   1   1  10       76.51       71.93      1.79 o
   2   1  10       41.23       41.60      2.07 o
   3   1  10      601.64      617.20      6.60 o
   4   1  10        1.06        3.19      1.44 o
   5   1  10      220.43      222.49      4.29 o
   6   1  10       57.57       54.91      2.56 o
   7   1  10      564.73      565.99      7.19 o
   8   1  10        9.16        7.75      0.85 o
   9   1  10       17.37       17.75      1.57 o
  10   1  10       18.84       28.03      2.07 o
  -7   2  10        0.49        4.14      2.02 o
  -6   2  10        0.56        2.36      1.80 o
  -5   2  10        0.00        0.00      1.77 o
  -4   2  10       34.91       36.69      2.50 o
  -3   2  10       14.07       16.60      1.15 o
  -2   2  10      217.64      235.45      3.89 o
  -1   2  10      194.41      172.67      4.26 o
   0   2  10       18.31       16.59      0.98 o
   1   2  10       13.11       13.04      0.76 o
   2   2  10       60.07       54.69      2.32 o
   3   2  10      281.04      267.96      4.47 o
   4   2  10      515.37      513.55      6.08 o
   5   2  10      368.31      376.69      5.37 o
   6   2  10       97.32       90.18      3.03 o
   7   2  10      177.10      163.23      4.03 o
   8   2  10       37.95       37.03      2.50 o
   9   2  10      249.66      247.61      5.37 o
  10   2  10       39.48       35.17      2.63 o
  -6   3  10        1.34        1.52      1.91 o
  -5   3  10       22.52       25.11      1.98 o
  -4   3  10        1.08        1.45      1.74 o
  -3   3  10      323.01      329.90      5.64 o
  -2   3  10        6.47        5.02      1.70 o
  -1   3  10       11.83       10.72      1.21 o
   0   3  10       41.19       35.89      1.43 o
   1   3  10      273.74      273.76      3.13 o
   2   3  10       77.50       69.63      2.48 o
   3   3  10      259.14      269.20      4.53 o
   4   3  10      297.38      284.11      4.59 o
   5   3  10       76.58       69.03      2.67 o
   6   3  10        2.14        0.69      1.42 o
   7   3  10       35.21       30.09      2.11 o
   8   3  10       13.86       16.06      1.33 o
   9   3  10       23.65       23.51      1.85 o
  10   3  10       31.86       31.89      2.13 o
  11   3  10       75.96       86.21      3.86 o
  -6   4  10        2.25        1.68      1.87 o
  -5   4  10       31.24       37.31      2.62 o
  -4   4  10       58.93       59.38      3.00 o
  -3   4  10       85.98       95.73      3.38 o
  -2   4  10       29.87       31.96      1.54 o
  -1   4  10      544.24      543.94      5.98 o
   0   4  10       26.49       31.22      1.44 o
   1   4  10        0.05        0.92      0.91 o
   2   4  10       17.97       17.29      1.32 o
   3   4  10      245.98      250.99      4.40 o
   4   4  10      220.38      207.47      4.12 o
   5   4  10        4.43        4.08      1.46 o
   6   4  10       44.10       40.50      2.23 o
   7   4  10      258.43      266.88      5.00 o
   8   4  10        0.93        4.21      1.66 o
   9   4  10        0.55        1.60      1.81 o
  10   4  10       11.31       16.11      0.98 o
  11   4  10        2.95        2.70      2.16 o
  -6   5  10       40.49       38.99      2.97 o
  -5   5  10        1.63        2.59      1.94 o
  -4   5  10      145.90      164.80      4.63 o
  -3   5  10        0.71        0.77      1.63 o
  -2   5  10      142.43      127.35      2.92 o
  -1   5  10       82.72       78.67      4.12 o
   0   5  10      140.61      139.74      2.60 o
   1   5  10        3.68        4.02      0.58 o
   2   5  10      219.40      232.67      4.34 o
   3   5  10       17.76       23.33      1.82 o
   4   5  10      140.70      137.18      3.46 o
   5   5  10        8.44        8.05      0.66 o
   6   5  10        2.50        2.78      1.41 o
   7   5  10       14.29       12.68      0.91 o
   8   5  10      157.71      160.28      4.24 o
   9   5  10      151.55      174.74      4.55 o
  10   5  10       16.15       13.98      0.98 o
  11   5  10        0.21        2.26      2.04 o
  -5   6  10       22.55       21.15      1.57 o
  -4   6  10        0.01        2.78      1.91 o
  -3   6  10       15.98       17.30      1.40 o
  -2   6  10       21.02       21.89      1.22 o
  -1   6  10       25.60       25.15      1.20 o
   0   6  10      207.01      198.72      3.07 o
   1   6  10      168.57      160.66      3.94 o
   2   6  10      136.98      134.06      3.50 o
   3   6  10       96.95      102.79      3.20 o
   4   6  10      950.28      883.20      8.38 o
   5   6  10       20.69       20.67      1.66 o
   6   6  10       80.59       75.83      2.97 o
   7   6  10        5.10        6.47      0.67 o
   8   6  10      137.84      131.02      4.04 o
   9   6  10      103.47      112.82      3.69 o
  10   6  10        8.40        7.76      0.94 o
  11   6  10        4.69        3.37      2.40 o
  -5   7  10        0.01        1.78      1.97 o
  -4   7  10        3.45        2.32      2.01 o
  -3   7  10       64.93       75.24      3.37 o
  -2   7  10        4.91        3.47      1.25 o
  -1   7  10       32.73       38.03      1.73 o
   0   7  10       65.49       58.20      2.44 o
   1   7  10       62.41       53.15      1.92 o
   2   7  10      221.62      228.58      4.56 o
   3   7  10       11.14       12.29      0.93 o
   4   7  10        7.19        4.78      1.78 o
   5   7  10        0.98        0.30      1.57 o
   6   7  10      107.96      100.36      3.27 o
   7   7  10        0.04       -1.31      1.71 o
   8   7  10        0.11        0.44      1.75 o
   9   7  10       63.79       65.44      3.13 o
  10   7  10        1.58       -2.13      2.13 o
  -4   8  10       24.35       26.21      2.26 o
  -3   8  10        2.06        1.66      2.08 o
  -2   8  10       49.22       51.37      2.11 o
  -1   8  10        5.04        5.74      0.76 o
   0   8  10       49.48       48.53      1.88 o
   1   8  10       16.56       17.90      0.92 o
   2   8  10       15.84       18.33      1.30 o
   3   8  10        5.38        3.16      0.66 o
   4   8  10       10.68        8.52      0.71 o
   5   8  10        5.25        0.80      1.81 o
   6   8  10       15.62       10.87      0.87 o
   7   8  10       76.35       68.22      3.11 o
   8   8  10       59.16       64.62      3.11 o
   9   8  10       16.32       12.58      1.01 o
  10   8  10       22.58       21.10      1.51 o
  -3   9  10       67.86       72.46      3.86 o
  -2   9  10        7.20        8.73      1.13 o
  -1   9  10        6.43        7.68      1.18 o
   0   9  10        0.03        0.04      1.24 o
   1   9  10       89.00       82.94      2.36 o
   2   9  10        2.62        2.34      0.66 o
   3   9  10        0.11        1.29      1.48 o
   4   9  10       15.08       16.38      1.27 o
   5   9  10      199.05      194.54      4.56 o
   6   9  10       36.43       31.70      2.40 o
   7   9  10        0.38       -1.77      1.77 o
   8   9  10       16.42       18.02      1.33 o
   9   9  10       47.08       43.02      2.92 o
  10   9  10       71.97       72.00      3.72 o
  -2  10  10        0.20        0.88      3.11 o
  -1  10  10        1.22        1.50      2.41 o
   0  10  10        4.26        4.98      0.84 o
   1  10  10       85.86       85.30      2.58 o
   2  10  10       25.09       27.20      2.04 o
   3  10  10        0.35        1.58      1.82 o
   4  10  10        2.62        2.73      1.84 o
   5  10  10       58.43       56.88      3.02 o
   6  10  10       64.27       60.60      3.09 o
   7  10  10        1.65        2.40      1.97 o
   8  10  10        1.21       -1.62      1.98 o
   9  10  10       27.23       28.27      2.27 o
  -1  11  10        0.10        1.26      1.67 o
   0  11  10       60.28       65.47      3.61 o
   1  11  10       17.17       15.25      0.98 o
   2  11  10       44.32       37.96      2.50 o
   3  11  10        4.23        4.24      2.10 o
   4  11  10       37.51       34.91      2.24 o
   5  11  10        0.54        0.10      1.88 o
   6  11  10        1.19       -1.59      2.04 o
   7  11  10        4.94        5.65      0.90 o
   8  11  10       11.33        9.24      0.99 o
   1  12  10        8.62        7.37      0.96 o
   2  12  10        0.15       -0.67      2.32 o
   3  12  10       10.33        8.10      0.99 o
   4  12  10        0.12       -2.14      2.14 o
   5  12  10        0.67        0.86      2.02 o
   6  12  10        1.58       -0.96      2.09 o
   7  12  10       34.07       34.36      2.40 o
  -2  -8  11        0.29        2.69      2.15 o
  -1  -8  11       18.76       20.35      1.25 o
   0  -8  11        0.78        1.89      1.44 o
   1  -8  11        6.68        5.96      0.88 o
   2  -8  11       38.88       44.15      2.23 o
  -4  -7  11        6.25        6.06      2.30 o
  -3  -7  11       12.93       10.80      1.00 o
  -2  -7  11        0.87        0.11      2.12 o
  -1  -7  11       15.77       20.73      2.90 o
   0  -7  11        5.04        1.35      1.50 o
   1  -7  11        9.16        9.75      0.80 o
   2  -7  11       45.91       45.81      2.15 o
   3  -7  11        2.24       -0.33      2.25 o
   4  -7  11       30.40       33.15      2.42 o
  -5  -6  11        8.78       11.14      1.04 o
  -4  -6  11        0.86        1.81      2.06 o
  -3  -6  11        2.63        3.04      0.81 o
  -2  -6  11       21.45       18.26      1.67 o
  -1  -6  11        8.03        8.36      0.65 o
   0  -6  11        2.70        2.91      1.53 o
   1  -6  11       51.19       56.26      2.14 o
   2  -6  11        6.31        6.03      0.82 o
   3  -6  11       25.05       28.67      2.17 o
   4  -6  11       27.24       30.08      2.26 o
   5  -6  11        0.16       -1.49      2.19 o
  -5  -5  11       26.04       34.75      2.40 o
  -4  -5  11       77.79       74.46      3.53 o
  -3  -5  11       21.26       16.80      1.23 o
  -2  -5  11       12.51       10.42      0.92 o
  -1  -5  11        4.12        3.01      1.40 o
   0  -5  11      104.66      113.25      6.50 o
   1  -5  11       13.07       13.03      0.96 o
   2  -5  11       63.57       57.17      2.22 o
   3  -5  11        3.42        3.36      1.96 o
   4  -5  11        2.26        4.18      1.95 o
   5  -5  11        0.60       -0.50      1.85 o
   6  -5  11       23.40       27.11      2.12 o
  -6  -4  11        3.31        4.78      2.02 o
  -5  -4  11        4.77        6.07      2.05 o
  -4  -4  11        1.98        3.20      1.91 o
  -3  -4  11        3.08       -0.37      2.00 o
  -2  -4  11        8.61        7.37      0.77 o
  -1  -4  11        1.73        2.02      1.24 o
   0  -4  11        7.90        9.42      0.74 o
   1  -4  11       60.48       64.13      2.20 o
   2  -4  11        3.56        3.19      1.30 o
   3  -4  11       48.74       47.38      2.79 o
   4  -4  11       13.37       13.16      0.90 o
   5  -4  11       25.74       24.91      1.99 o
   6  -4  11       29.37       28.24      2.13 o
   7  -4  11        1.61        2.86      2.05 o
  -6  -3  11        8.49        9.93      0.95 o
  -5  -3  11        0.07       -1.90      2.00 o
  -4  -3  11        3.94        4.87      1.96 o
  -3  -3  11        2.63        4.65      1.65 o
  -2  -3  11      120.88      111.01      3.53 o
  -1  -3  11        7.21        7.11      1.40 o
   0  -3  11       12.98       12.08      0.74 o
   1  -3  11      343.25      350.39     10.86 o
   2  -3  11       93.88       96.03      2.40 o
   3  -3  11       67.46       59.57      3.11 o
   4  -3  11       24.59       34.05      2.32 o
   5  -3  11      238.87      234.00      5.09 o
   6  -3  11        1.16       -1.11      1.63 o
   7  -3  11        1.39        2.69      1.96 o
   8  -3  11        1.43        2.49      2.17 o
  -6  -2  11        3.42        5.22      1.90 o
  -5  -2  11        0.04        2.25      1.88 o
  -4  -2  11       61.24       59.32      3.15 o
  -3  -2  11       21.17       18.85      1.54 o
  -2  -2  11        2.29        2.18      1.52 o
  -1  -2  11       35.41       32.72      1.63 o
   0  -2  11      119.87      129.79      2.58 o
   1  -2  11       33.93       30.48      1.59 o
   2  -2  11        6.98        7.94      1.29 o
   3  -2  11      571.05      581.99      7.29 o
   4  -2  11       97.35      107.99      3.53 o
   5  -2  11        4.81        3.17      1.98 o
   6  -2  11        0.44       -0.87      1.76 o
   7  -2  11       15.14       16.85      1.41 o
   8  -2  11        9.87        9.54      1.01 o
   9  -2  11        0.84        1.10      1.94 o
  -6  -1  11        6.31        5.17      2.08 o
  -5  -1  11       10.71       11.07      0.94 o
  -4  -1  11      226.18      233.98      5.22 o
  -3  -1  11        2.93        0.00      1.69 o
  -2  -1  11        2.52        1.26      1.61 o
  -1  -1  11       24.67       22.34      1.97 o
   0  -1  11       57.19       61.24      2.12 o
   1  -1  11       32.61       30.79      1.45 o
   2  -1  11       13.29       13.17      0.71 o
   3  -1  11      648.23      640.37      7.45 o
   4  -1  11       69.73       71.31      2.96 o
   5  -1  11        0.36        0.00      1.66 o
   6  -1  11       76.78       76.14      3.10 o
   7  -1  11      172.57      157.52      4.29 o
   8  -1  11       21.83       25.98      2.04 o
   9  -1  11       44.63       56.56      3.28 o
  -6   0  11       15.75       17.46      1.12 o
  -5   0  11        3.33        4.73      1.95 o
  -4   0  11        5.97        2.41      2.15 o
  -3   0  11        0.20       -1.67      1.67 o
  -2   0  11       17.23       19.63      1.81 o
  -1   0  11        7.34        5.83      0.46 o
   0   0  11      148.13      137.83      2.58 o
   1   0  11        1.07       -0.49      1.86 o
   2   0  11       16.11       15.45      0.93 o
   3   0  11        1.10        1.57      1.55 o
   4   0  11       68.59       59.27      2.61 o
   5   0  11        5.15        4.33      0.66 o
   6   0  11       30.54       26.84      1.73 o
   7   0  11        1.37        1.81      1.65 o
   8   0  11        0.47        5.00      1.69 o
   9   0  11       86.87       90.39      3.68 o
  -6   1  11        7.48        9.46      0.92 o
  -5   1  11        3.65        5.45      2.03 o
  -4   1  11       54.96       66.51      3.30 o
  -3   1  11       23.67       21.11      1.79 o
  -2   1  11        0.50        0.56      1.02 o
  -1   1  11       36.42       40.46      1.57 o
   0   1  11       31.02       29.54      1.77 o
   1   1  11        2.56        1.71      1.11 o
   2   1  11       15.71       15.88      1.44 o
   3   1  11        2.30        3.90      1.38 o
   4   1  11      132.37      134.67      3.66 o
   5   1  11        0.08        0.44      1.47 o
   6   1  11        4.14        4.47      0.70 o
   7   1  11        7.98        7.16      0.77 o
   8   1  11       11.40       10.73      0.88 o
   9   1  11       19.81       24.65      1.68 o
  10   1  11        0.48        2.26      2.15 o
  -6   2  11       30.27       34.45      2.68 o
  -5   2  11        5.91        7.27      0.90 o
  -4   2  11      352.34      362.82      6.48 o
  -3   2  11       66.15       55.17      3.15 o
  -2   2  11       71.35       86.29      2.24 o
  -1   2  11        1.27        1.51      1.05 o
   0   2  11       66.59       76.47      2.01 o
   1   2  11      123.35      123.20      3.90 o
   2   2  11        0.26       -1.08      1.38 o
   3   2  11       23.63       23.81      1.87 o
   4   2  11       10.78       10.96      0.70 o
   5   2  11       34.24       37.37      2.31 o
   6   2  11       39.36       35.43      2.40 o
   7   2  11       10.18        8.99      0.76 o
   8   2  11       18.35       21.99      1.88 o
   9   2  11       11.18       12.74      0.96 o
  10   2  11       26.78       31.81      2.22 o
  -6   3  11        4.33        4.04      2.12 o
  -5   3  11        0.56        0.70      1.76 o
  -4   3  11       42.88       48.60      3.01 o
  -3   3  11       17.94       20.98      1.65 o
  -2   3  11        2.62        3.78      1.24 o
  -1   3  11       26.03       27.55      1.34 o
   0   3  11        3.48        3.47      0.45 o
   1   3  11       37.34       37.04      1.54 o
   2   3  11      219.76      215.61      4.25 o
   3   3  11       21.14       19.60      1.52 o
   4   3  11       12.12       12.43      1.01 o
   5   3  11      159.91      159.69      3.76 o
   6   3  11        2.32        5.47      0.67 o
   7   3  11       80.79       82.86      3.18 o
   8   3  11       58.71       51.47      2.91 o
   9   3  11      155.39      175.76      4.67 o
  10   3  11       11.64       15.45      1.08 o
  -5   4  11        0.25        0.51      1.81 o
  -4   4  11        1.77        1.07      1.98 o
  -3   4  11        9.21       11.42      0.82 o
  -2   4  11        2.87        5.23      0.83 o
  -1   4  11       79.62       77.11      2.51 o
   0   4  11        0.78        1.99      2.04 o
   1   4  11      150.90      142.03      2.61 o
   2   4  11      208.86      209.52      4.23 o
   3   4  11       69.10       64.97      2.60 o
   4   4  11        0.07       -1.48      1.48 o
   5   4  11       56.35       51.89      2.63 o
   6   4  11      220.92      222.81      4.67 o
   7   4  11        0.00        0.65      1.57 o
   8   4  11        3.06        2.82      0.79 o
   9   4  11        5.48        3.30      2.07 o
  10   4  11      116.65      118.86      4.32 o
  -5   5  11        2.07        0.00      1.96 o
  -4   5  11       13.50       11.79      0.98 o
  -3   5  11        0.08        3.28      1.89 o
  -2   5  11       86.01       88.02      2.45 o
  -1   5  11        1.57        2.49      2.11 o
   0   5  11        0.35       -0.86      1.13 o
   1   5  11        4.65        1.31      1.21 o
   2   5  11      124.51      132.57      3.50 o
   3   5  11        0.61        1.39      1.44 o
   4   5  11       39.50       35.90      2.24 o
   5   5  11      166.59      150.44      3.90 o
   6   5  11      181.42      167.04      4.13 o
   7   5  11        0.21        1.15      1.54 o
   8   5  11       29.32       31.81      2.54 o
   9   5  11        1.64       -0.85      2.04 o
  10   5  11      110.59      125.66      4.28 o
  -4   6  11       63.38       73.77      3.57 o
  -3   6  11       39.37       36.36      2.82 o
  -2   6  11        0.12       -1.35      1.35 o
  -1   6  11       19.46       20.98      1.41 o
   0   6  11       70.46       67.44      2.10 o
   1   6  11      281.98      275.88      3.61 o
   2   6  11        6.81        5.99      0.70 o
   3   6  11        6.34        2.29      1.74 o
   4   6  11       17.47       15.83      1.37 o
   5   6  11      227.20      203.34      4.51 o
   6   6  11       74.63       73.53      2.99 o
   7   6  11        3.27        2.44      1.74 o
   8   6  11       97.29       97.42      3.63 o
   9   6  11       19.33       21.25      1.91 o
  10   6  11        8.69        9.06      0.96 o
  -4   7  11        5.92        6.43      2.27 o
  -3   7  11       28.98       30.87      2.35 o
  -2   7  11       36.94       40.96      2.00 o
  -1   7  11        0.05       -1.24      1.24 o
   0   7  11        0.31        1.35      1.21 o
   1   7  11      279.82      272.24      3.73 o
   2   7  11        1.18       -0.32      1.65 o
   3   7  11        2.91        2.42      1.65 o
   4   7  11       19.73       15.93      1.31 o
   5   7  11       62.38       68.24      3.03 o
   6   7  11        0.31        1.74      1.75 o
   7   7  11       10.74        9.75      0.83 o
   8   7  11       16.82       17.32      1.50 o
   9   7  11        9.32        7.39      1.02 o
  10   7  11       14.94       13.00      1.27 o
  -3   8  11       12.64       13.86      1.08 o
  -2   8  11       18.23       16.42      2.33 o
  -1   8  11        1.77        2.81      1.81 o
   0   8  11       27.82       25.12      1.41 o
   1   8  11        6.85        7.04      0.84 o
   2   8  11       90.32       96.12      3.48 o
   3   8  11       86.58       84.41      3.26 o
   4   8  11       14.37       15.37      1.25 o
   5   8  11       46.56       40.75      2.73 o
   6   8  11      120.46      119.04      3.76 o
   7   8  11       55.96       64.27      3.08 o
   8   8  11        0.06       -0.68      1.88 o
   9   8  11        0.38        2.94      1.74 o
  10   8  11       61.81       66.94      3.47 o
  -2   9  11       20.28       23.34      3.09 o
  -1   9  11       11.81       16.01      2.06 o
   0   9  11        0.23        0.13      1.33 o
   1   9  11      107.12      104.29      2.71 o
   2   9  11        3.02        1.56      2.00 o
   3   9  11       62.23       66.34      3.18 o
   4   9  11       11.07       15.36      1.45 o
   5   9  11       12.64       14.40      1.16 o
   6   9  11       12.83       12.18      0.93 o
   7   9  11       49.58       48.68      2.99 o
   8   9  11        2.82        2.53      1.94 o
   9   9  11        0.61        0.00      1.84 o
  -1  10  11       41.46       46.94      4.20 o
   0  10  11       41.76       41.92      2.15 o
   1  10  11       93.14      102.37      2.78 o
   2  10  11       16.59       16.51      1.41 o
   3  10  11       59.71       60.61      3.26 o
   4  10  11       13.75       15.00      1.42 o
   5  10  11       36.71       37.25      2.82 o
   6  10  11       41.85       47.33      2.93 o
   7  10  11       38.25       35.28      2.43 o
   8  10  11        0.12       -0.64      1.88 o
   1  11  11        6.03        9.36      1.70 o
   2  11  11       86.93       77.18      3.74 o
   3  11  11        1.62       -2.14      2.14 o
   4  11  11        0.48        0.63      1.93 o
   5  11  11        0.05        0.52      2.03 o
   6  11  11      182.48      180.82      5.08 o
   7  11  11        5.53        2.79      2.27 o
   3  12  11       94.96      105.18      4.29 o
   4  12  11        2.36        3.15      2.13 o
   5  12  11       12.76       13.43      1.08 o
  -2  -7  12        0.00        1.03      1.94 o
  -1  -7  12        2.94        4.51      1.50 o
   0  -7  12       34.84       37.98      1.86 o
   1  -7  12        0.46        0.72      1.69 o
   2  -7  12        0.54        2.28      1.89 o
  -3  -6  12        0.03       -2.13      2.13 o
  -2  -6  12        0.15        0.97      1.92 o
  -1  -6  12       12.60       12.43      1.50 o
   0  -6  12        1.58       -0.41      1.42 o
   1  -6  12        0.14       -0.42      1.40 o
   2  -6  12       10.30       12.48      0.70 o
   3  -6  12        2.79        3.59      2.16 o
   4  -6  12       18.06       17.73      1.37 o
  -4  -5  12        1.81        3.54      2.20 o
  -3  -5  12        1.58        2.68      2.13 o
  -2  -5  12        0.78        0.81      1.83 o
  -1  -5  12        2.48        0.20      1.41 o
   0  -5  12      101.89      102.08      3.34 o
   1  -5  12       13.83       17.00      0.92 o
   2  -5  12        0.13        1.60      1.36 o
   3  -5  12        8.71        9.40      0.93 o
   4  -5  12       45.65       47.79      3.24 o
   5  -5  12        7.51        5.86      2.28 o
  -5  -4  12       12.95       14.48      1.38 o
  -4  -4  12       61.74       68.32      3.51 o
  -3  -4  12        3.45        0.72      2.06 o
  -2  -4  12        5.92        5.71      0.82 o
  -1  -4  12        1.00        1.02      1.91 o
   0  -4  12      228.56      232.26      4.20 o
   1  -4  12       37.42       36.40      1.96 o
   2  -4  12       19.17       20.05      1.09 o
   3  -4  12       12.13       13.51      1.18 o
   4  -4  12       27.00       30.14      2.18 o
   5  -4  12        1.32        3.80      1.81 o
   6  -4  12        8.39        8.75      0.97 o
  -5  -3  12        9.07        6.01      2.37 o
  -4  -3  12        4.53        4.12      2.28 o
  -3  -3  12       31.01       36.90      2.94 o
  -2  -3  12       31.40       26.30      2.15 o
  -1  -3  12        6.36        5.55      1.37 o
   0  -3  12       62.17       57.45      2.11 o
   1  -3  12       34.19       32.65      3.42 o
   2  -3  12       13.96       14.19      0.83 o
   3  -3  12      287.83      286.00      5.79 o
   4  -3  12      171.51      168.59      4.72 o
   5  -3  12        2.16        1.98      1.96 o
   6  -3  12        0.30        4.89      1.83 o
   7  -3  12        2.93        0.85      1.96 o
  -5  -2  12       10.50       12.29      0.94 o
  -4  -2  12        8.26       12.92      1.08 o
  -3  -2  12       45.65       48.70      2.97 o
  -2  -2  12        0.65        0.90      1.67 o
  -1  -2  12       12.51       12.78      0.55 o
   0  -2  12       71.70       68.61      2.24 o
   1  -2  12       25.97       30.64      1.69 o
   2  -2  12       91.75       93.90      2.46 o
   3  -2  12       60.57       60.86      3.06 o
   4  -2  12      114.28      114.91      3.81 o
   5  -2  12        2.22        5.73      1.94 o
   6  -2  12       32.08       31.22      2.12 o
   7  -2  12        6.02        4.36      2.06 o
   8  -2  12        0.86       -0.11      2.16 o
  -5  -1  12       32.48       34.23      2.38 o
  -4  -1  12       10.05       12.81      1.22 o
  -3  -1  12        9.18       12.55      1.08 o
  -2  -1  12        3.02        3.15      1.65 o
  -1  -1  12        1.60        1.53      1.13 o
   0  -1  12       42.49       44.54      5.20 o
   1  -1  12        0.49        1.94      1.55 o
   2  -1  12        1.65        1.31      1.16 o
   3  -1  12      215.59      217.24      4.83 o
   4  -1  12        0.62       -0.67      1.80 o
   5  -1  12        0.01        0.87      1.81 o
   6  -1  12        5.42        6.44      0.82 o
   7  -1  12        1.93       -2.00      2.00 o
   8  -1  12        4.54        6.46      0.94 o
  -5   0  12        0.15       -2.02      2.02 o
  -4   0  12        1.21        0.88      1.99 o
  -3   0  12        9.76       10.33      0.94 o
  -2   0  12        3.80        2.66      1.18 o
  -1   0  12        4.35        4.53      0.57 o
   0   0  12       33.64       38.82      1.75 o
   1   0  12       11.71       14.06      0.71 o
   2   0  12       99.98       98.38      2.31 o
   3   0  12       30.90       30.60      2.37 o
   4   0  12        4.79        4.83      0.71 o
   5   0  12       15.77       18.96      1.46 o
   6   0  12        2.37        0.70      1.87 o
   7   0  12        4.02        3.73      1.90 o
   8   0  12       27.47       34.72      2.68 o
   9   0  12       22.94       30.19      2.26 o
  -5   1  12        2.49        4.88      2.01 o
  -4   1  12      119.48      109.19      4.16 o
  -3   1  12      132.76      141.58      4.45 o
  -2   1  12       25.56       22.23      1.33 o
  -1   1  12       28.88       28.38      1.47 o
   0   1  12       45.83       39.35      1.72 o
   1   1  12      142.70      133.34      2.63 o
   2   1  12       61.82       64.52      2.56 o
   3   1  12       12.85       11.76      0.92 o
   4   1  12        5.49        5.40      0.71 o
   5   1  12      195.92      196.72      4.61 o
   6   1  12      195.10      193.95      4.64 o
   7   1  12       13.69       14.59      1.04 o
   8   1  12        4.30        4.31      2.14 o
   9   1  12        0.25       -1.04      1.99 o
  -5   2  12        0.78        2.11      1.78 o
  -4   2  12       35.26       31.77      2.34 o
  -3   2  12      330.95      357.42      6.42 o
  -2   2  12        1.88        1.62      0.70 o
  -1   2  12       59.24       49.12      1.83 o
   0   2  12      186.27      181.44      3.30 o
   1   2  12      146.12      151.29      2.75 o
   2   2  12       28.87       25.92      1.71 o
   3   2  12       15.22       14.97      0.93 o
   4   2  12       60.76       61.71      2.80 o
   5   2  12        0.38        3.85      1.72 o
   6   2  12      401.86      392.27      6.36 o
   7   2  12        4.98        7.51      0.97 o
   8   2  12        6.95        4.22      1.98 o
   9   2  12        4.10        3.98      2.19 o
  -5   3  12        0.33       -0.11      1.83 o
  -4   3  12       10.00       10.91      0.92 o
  -3   3  12        0.01       -2.30      2.30 o
  -2   3  12       20.96       21.32      1.07 o
  -1   3  12       80.01       76.54      2.19 o
   0   3  12       65.34       65.46      1.99 o
   1   3  12      140.55      134.36      2.65 o
   2   3  12       43.00       41.64      2.40 o
   3   3  12       25.06       26.48      2.04 o
   4   3  12       10.29       10.10      0.77 o
   5   3  12      156.26      149.65      4.13 o
   6   3  12       35.91       35.80      2.58 o
   7   3  12       30.84       32.37      2.50 o
   8   3  12        2.88        3.78      1.95 o
   9   3  12        8.63       10.25      0.96 o
  10   3  12        4.00        4.37      2.37 o
  -5   4  12        7.55        7.44      0.93 o
  -4   4  12        0.55       -0.95      2.04 o
  -3   4  12       42.95       45.35      3.01 o
  -2   4  12       68.22       71.55      4.47 o
  -1   4  12       19.19       17.79      1.34 o
   0   4  12        0.05        1.00      1.65 o
   1   4  12      158.88      153.57      2.82 o
   2   4  12        2.46        2.71      1.68 o
   3   4  12        9.15        6.22      0.68 o
   4   4  12       17.50       14.62      1.11 o
   5   4  12      473.73      469.94      6.75 o
   6   4  12       26.30       23.34      1.79 o
   7   4  12       92.08       97.20      3.59 o
   8   4  12        6.18        5.90      0.85 o
   9   4  12      188.55      215.62      5.28 o
  10   4  12       11.10       12.64      1.11 o
  -4   5  12        5.75        7.18      0.91 o
  -3   5  12       11.15       11.06      1.12 o
  -2   5  12      140.94      140.64      3.10 o
  -1   5  12        5.42        3.83      1.35 o
   0   5  12        0.00        2.56      1.57 o
   1   5  12       58.61       60.87      2.05 o
   2   5  12      102.72      106.34      3.50 o
   3   5  12       27.38       19.38      1.52 o
   4   5  12       12.29       11.26      0.91 o
   5   5  12       79.86       76.82      3.10 o
   6   5  12      123.81      118.99      3.71 o
   7   5  12        7.29       10.11      0.81 o
   8   5  12        2.97       -1.14      2.06 o
   9   5  12      125.71      130.19      4.35 o
  10   5  12       40.68       46.46      3.17 o
  -4   6  12       26.37       26.29      2.19 o
  -3   6  12        0.54        1.28      2.06 o
  -2   6  12       51.23       56.64      2.30 o
  -1   6  12       20.44       19.44      1.42 o
   0   6  12        7.40       11.07      0.90 o
   1   6  12       81.74       70.83      2.20 o
   2   6  12      127.89      129.80      3.83 o
   3   6  12       38.97       43.19      2.60 o
   4   6  12       79.57       78.32      3.12 o
   5   6  12        0.00        1.69      1.63 o
   6   6  12      107.55       92.46      3.42 o
   7   6  12       22.98       25.88      1.88 o
   8   6  12        4.65        6.18      0.86 o
   9   6  12       62.00       65.40      3.39 o
  10   6  12       27.56       28.20      2.00 o
  -3   7  12        2.34        3.26      2.05 o
  -2   7  12        1.40        0.80      1.36 o
  -1   7  12       31.64       34.17      1.75 o
   0   7  12       21.91       18.87      1.12 o
   1   7  12       70.94       66.36      2.23 o
   2   7  12        9.76       13.04      1.01 o
   3   7  12        4.51        3.95      2.00 o
   4   7  12      241.77      228.78      5.10 o
   5   7  12       28.05       30.19      2.34 o
   6   7  12       10.55       11.21      0.85 o
   7   7  12        7.44        5.97      2.01 o
   8   7  12        7.02        4.06      2.01 o
   9   7  12       17.36       21.44      1.86 o
  -2   8  12       48.50       48.21      2.29 o
  -1   8  12        0.10       -1.38      1.38 o
   0   8  12       34.40       41.42      1.95 o
   1   8  12       26.33       28.98      2.43 o
   2   8  12      196.54      202.59      4.93 o
   3   8  12        5.88        4.18      2.01 o
   4   8  12      104.28      108.05      3.81 o
   5   8  12      176.57      169.45      4.62 o
   6   8  12       56.88       67.46      3.23 o
   7   8  12       34.08       23.68      1.65 o
   8   8  12       26.60       32.63      2.22 o
   9   8  12       52.53       50.21      3.31 o
  -1   9  12        9.12        8.07      2.79 o
   0   9  12        2.47        2.97      1.78 o
   1   9  12        4.76        1.58      1.13 o
   2   9  12      274.18      283.93      6.02 o
   3   9  12       98.12      101.30      4.05 o
   4   9  12        0.32        1.16      1.85 o
   5   9  12       49.16       46.81      3.05 o
   6   9  12      112.57      111.82      4.07 o
   7   9  12      181.23      176.88      4.98 o
   8   9  12       12.88       11.79      1.01 o
   0  10  12        7.90        8.16      0.69 o
   1  10  12       91.12       92.00      2.81 o
   2  10  12       44.97       47.07      3.05 o
   3  10  12       59.48       71.36      3.40 o
   4  10  12        1.11        1.03      1.85 o
   5  10  12       96.87       91.11      4.04 o
   6  10  12       55.76       55.96      3.24 o
   7  10  12       35.68       39.78      3.18 o
   8  10  12        3.04        5.59      2.09 o
   2  11  12       15.14       14.72      1.17 o
   3  11  12        2.01        4.53      2.12 o
   4  11  12        1.62       -0.33      2.05 o
   5  11  12       42.62       45.58      3.15 o
   6  11  12        6.41        6.27      2.25 o
   0  -6  13       10.01       11.91      0.75 o
   1  -6  13       18.26       17.56      0.98 o
  -2  -5  13       11.26       14.35      1.06 o
  -1  -5  13       10.73       12.36      0.96 o
   0  -5  13        3.99        5.95      1.99 o
   1  -5  13        0.32        0.81      1.57 o
   2  -5  13       35.44       41.30      3.62 o
   3  -5  13        2.28        4.19      2.10 o
   4  -5  13        1.18        2.39      2.15 o
  -3  -4  13        4.76        6.76      0.99 o
  -2  -4  13        7.87        9.95      0.94 o
  -1  -4  13       20.38       22.66      2.08 o
   0  -4  13        2.30        2.41      1.94 o
   1  -4  13      100.89      106.61      6.30 o
   2  -4  13       54.91       59.41      3.16 o
   3  -4  13        6.76        6.28      0.89 o
   4  -4  13       23.43       31.36      2.22 o
   5  -4  13        0.82        4.76      2.00 o
  -4  -3  13       41.29       42.16      3.21 o
  -3  -3  13        0.23        4.13      2.01 o
  -2  -3  13       30.28       29.31      2.23 o
  -1  -3  13       20.56       19.28      1.20 o
   0  -3  13        0.19        1.51      1.34 o
   1  -3  13        9.31        9.63      0.66 o
   2  -3  13       42.85       38.41      1.79 o
   3  -3  13        6.42        2.86      2.18 o
   4  -3  13        0.29       -0.70      2.02 o
   5  -3  13       32.72       39.27      2.89 o
   6  -3  13        2.12       -2.35      2.35 o
  -4  -2  13       23.95       29.09      1.98 o
  -3  -2  13        0.71       -1.80      1.96 o
  -2  -2  13        7.73        5.65      2.08 o
  -1  -2  13        5.12        5.32      0.73 o
   0  -2  13        6.75        7.02      1.47 o
   1  -2  13       33.42       35.63      1.70 o
   2  -2  13       15.42       13.87      0.82 o
   3  -2  13      138.19      139.41      4.35 o
   4  -2  13       17.94       15.91      1.44 o
   5  -2  13      182.75      191.47      5.05 o
   6  -2  13        0.67        4.30      2.04 o
   7  -2  13       55.47       61.23      3.42 o
  -4  -1  13       15.70       16.72      1.42 o
  -3  -1  13        0.69       -0.62      1.97 o
  -2  -1  13        1.29        2.91      1.82 o
  -1  -1  13        5.76        5.17      0.55 o
   0  -1  13        0.03        2.01      1.15 o
   1  -1  13       32.34       35.86      2.25 o
   2  -1  13       77.55       73.86      2.37 o
   3  -1  13        3.72        2.07      1.95 o
   4  -1  13        0.65        1.10      1.84 o
   5  -1  13       74.15       76.32      3.48 o
   6  -1  13       64.21       77.28      3.48 o
   7  -1  13        5.54        7.14      0.91 o
  -4   0  13       10.92        3.78      2.49 o
  -3   0  13        7.91        5.65      2.22 o
  -2   0  13        4.30        3.33      1.39 o
  -1   0  13       32.93       34.50      3.36 o
   0   0  13       33.51       33.00      1.77 o
   1   0  13        0.20        2.70      1.13 o
   2   0  13       45.09       44.33      1.86 o
   3   0  13       24.70       25.40      1.89 o
   4   0  13       13.05       12.04      0.87 o
   5   0  13      111.58      109.77      3.86 o
   6   0  13       65.98       61.60      3.14 o
   7   0  13       37.65       44.99      2.90 o
   8   0  13        0.26        0.00      2.22 o
  -4   1  13      156.05      155.55      4.92 o
  -3   1  13        0.03       -1.64      2.23 o
  -2   1  13      129.50      123.16      2.97 o
  -1   1  13       30.06       37.85      4.00 o
   0   1  13        6.96        6.64      0.82 o
   1   1  13        2.79        3.55      0.71 o
   2   1  13       18.31       17.96      1.00 o
   3   1  13        3.47        9.60      0.86 o
   4   1  13       15.21       16.46      1.32 o
   5   1  13       22.46       23.91      1.97 o
   6   1  13        8.63        5.25      2.29 o
   7   1  13        2.79        4.31      2.00 o
   8   1  13       10.77       13.42      1.14 o
  -4   2  13        2.57        5.13      2.15 o
  -3   2  13        0.85       -2.48      2.48 o
  -2   2  13      273.40      286.32      5.53 o
  -1   2  13       22.79       24.37      1.33 o
   0   2  13        7.43        7.51      0.54 o
   1   2  13       29.04       29.53      1.61 o
   2   2  13       74.71       68.67      3.12 o
   3   2  13        0.65       -0.43      1.67 o
   4   2  13        5.11        4.03      1.73 o
   5   2  13       35.53       44.20      2.53 o
   6   2  13       81.70       96.05      3.55 o
   7   2  13        1.07        0.00      1.82 o
   8   2  13        0.79       -0.21      2.04 o
   9   2  13       37.28       33.21      2.41 o
  -4   3  13       19.03       18.07      1.54 o
  -3   3  13       47.81       54.23      3.26 o
  -2   3  13        2.29        4.69      1.49 o
  -1   3  13        4.36        5.70      0.61 o
   0   3  13        3.70        2.79      0.66 o
   1   3  13        9.64       10.05      0.61 o
   2   3  13       99.90      100.03      3.46 o
   3   3  13      106.62      102.30      3.52 o
   4   3  13        3.70        3.76      1.78 o
   5   3  13       10.10        9.44      0.81 o
   6   3  13      224.42      220.69      5.12 o
   7   3  13        9.53       11.93      1.18 o
   8   3  13        5.77        5.71      0.88 o
   9   3  13        7.61        2.47      2.33 o
  -3   4  13       12.24        8.65      0.97 o
  -2   4  13        5.36        3.90      1.52 o
  -1   4  13      101.33      113.58      2.77 o
   0   4  13        0.88        0.36      1.24 o
   1   4  13       60.88       62.87      2.05 o
   2   4  13        0.63       -0.77      1.65 o
   3   4  13       81.52       81.83      3.30 o
   4   4  13       15.77       16.39      1.12 o
   5   4  13       36.83       27.18      1.96 o
   6   4  13       31.62       30.02      2.03 o
   7   4  13        7.05        6.66      0.95 o
   8   4  13       10.05        5.16      2.05 o
   9   4  13       47.60       47.66      3.06 o
  -3   5  13       17.54       18.85      1.22 o
  -2   5  13        0.39       -0.91      1.44 o
  -1   5  13        0.00       -0.48      1.47 o
   0   5  13       20.92       21.54      1.25 o
   1   5  13       26.31       25.89      1.36 o
   2   5  13       19.85       22.46      1.79 o
   3   5  13       18.91       17.79      1.54 o
   4   5  13        2.12        0.70      1.70 o
   5   5  13       24.17       22.60      1.83 o
   6   5  13       18.82       17.98      1.45 o
   7   5  13        0.12        3.63      1.81 o
   8   5  13        0.48        0.61      1.91 o
   9   5  13       49.82       53.97      3.31 o
  -2   6  13        4.60        5.02      1.52 o
  -1   6  13       32.94       33.61      1.65 o
   0   6  13        0.00       -1.63      1.67 o
   1   6  13        0.95        4.00      1.17 o
   2   6  13       57.08       55.27      2.99 o
   3   6  13      129.09      124.63      4.02 o
   4   6  13        0.10        0.54      1.78 o
   5   6  13       29.55       30.41      2.03 o
   6   6  13      101.87       99.32      3.73 o
   7   6  13       39.93       41.96      2.79 o
   8   6  13        3.75        5.06      1.84 o
   9   6  13       21.33       21.76      1.81 o
  -2   7  13        3.88        3.70      1.79 o
  -1   7  13       89.84       86.16      3.40 o
   0   7  13        0.36       -1.41      1.41 o
   1   7  13       24.19       26.66      2.62 o
   2   7  13        0.20       -0.19      1.89 o
   3   7  13      251.66      256.86      5.64 o
   4   7  13        3.44        0.75      1.99 o
   5   7  13       30.45       30.67      2.05 o
   6   7  13       13.33       15.73      1.17 o
   7   7  13       69.01       82.38      3.47 o
   8   7  13        0.83       -0.74      1.91 o
   9   7  13        5.29        4.51      2.20 o
  -1   8  13       11.21       13.44      0.81 o
   0   8  13       12.01       14.89      1.79 o
   1   8  13        3.70        4.71      0.83 o
   2   8  13      143.31      139.47      4.48 o
   3   8  13       88.28       84.50      3.85 o
   4   8  13        5.80        7.14      0.87 o
   5   8  13        6.11        5.58      0.88 o
   6   8  13       39.36       27.07      1.86 o
   7   8  13       65.60       61.36      3.43 o
   8   8  13        0.42       -1.52      1.97 o
   0   9  13       44.56       43.90      2.24 o
   1   9  13        8.76        7.22      0.87 o
   2   9  13       36.75       30.91      2.38 o
   3   9  13       13.56       19.81      1.85 o
   4   9  13       20.80       20.82      1.59 o
   5   9  13        3.18        5.63      1.88 o
   6   9  13       37.66       39.14      2.97 o
   7   9  13        5.96        1.83      2.36 o
   2  10  13        0.04       -0.34      2.10 o
   3  10  13       14.29       13.58      1.31 o
   4  10  13        1.22        0.88      2.06 o
   5  10  13        4.28        2.98      2.15 o
   6  10  13        4.47        3.96      2.14 o
  -1  -4  14        8.77       11.13      0.78 o
   0  -4  14       10.42        6.30      1.74 o
   1  -4  14        8.95       10.18      0.73 o
   2  -4  14        0.23        0.78      1.55 o
   3  -4  14       13.58       14.44      1.07 o
  -2  -3  14       17.79       18.47      1.43 o
  -1  -3  14       29.63       31.68      4.55 o
   0  -3  14        3.70        5.06      1.36 o
   1  -3  14       11.56       14.05      1.16 o
   2  -3  14       14.81       16.66      1.64 o
   3  -3  14        0.88        2.05      1.96 o
   4  -3  14       32.06       32.29      2.33 o
   5  -3  14        0.98       -2.35      2.35 o
  -3  -2  14        0.04        1.74      1.88 o
  -2  -2  14       14.27       15.73      1.09 o
  -1  -2  14       35.15       38.06      2.07 o
   0  -2  14        2.11       -1.47      1.47 o
   1  -2  14        2.30        2.21      1.72 o
   2  -2  14       12.58       11.14      0.75 o
   3  -2  14        9.31        5.78      2.56 o
   4  -2  14        1.39       -0.63      2.02 o
   5  -2  14        2.18        1.94      2.13 o
   6  -2  14       17.25       17.66      1.12 o
  -3  -1  14        0.05        1.48      1.81 o
  -2  -1  14       35.78       39.90      3.17 o
  -1  -1  14       10.37       10.36      0.69 o
   0  -1  14        6.09        7.85      1.62 o
   1  -1  14        1.36       -0.60      2.10 o
   2  -1  14       16.28       17.07      0.88 o
   3  -1  14        1.74        2.59      2.10 o
   4  -1  14        4.25       -0.71      2.25 o
   5  -1  14       19.39       21.45      1.50 o
   6  -1  14       15.38       14.30      1.39 o
  -3   0  14        2.56        1.69      2.13 o
  -2   0  14       25.38       27.06      2.35 o
  -1   0  14       37.57       41.92      2.03 o
   0   0  14        0.48        1.63      1.28 o
   1   0  14        0.38        0.81      1.29 o
   2   0  14       22.71       22.77      1.57 o
   3   0  14        1.00        2.73      1.96 o
   4   0  14       18.43       23.76      1.53 o
   5   0  14        0.02        0.30      1.73 o
   6   0  14        7.18        7.84      0.90 o
   7   0  14        5.68        3.70      2.33 o
  -3   1  14        4.43        6.52      1.01 o
  -2   1  14        0.80        1.68      1.59 o
  -1   1  14       70.16       65.89      4.82 o
   0   1  14        0.90        0.19      2.21 o
   1   1  14       11.68       11.65      0.68 o
   2   1  14       15.98       14.77      1.04 o
   3   1  14       62.88       69.60      3.32 o
   4   1  14       74.97       76.76      3.43 o
   5   1  14       61.12       63.83      3.24 o
   6   1  14        0.38       -0.80      1.94 o
   7   1  14        0.48       -1.48      2.02 o
  -3   2  14       12.20       11.81      1.06 o
  -2   2  14       16.82       14.09      1.55 o
  -1   2  14       39.89       41.60      2.59 o
   0   2  14        3.49        3.10      1.35 o
   1   2  14        1.46        2.98      1.18 o
   2   2  14      153.65      157.22      4.53 o
   3   2  14        5.49        6.90      0.89 o
   4   2  14       55.17       55.37      3.14 o
   5   2  14       14.03       16.11      1.17 o
   6   2  14        5.27        5.86      0.85 o
   7   2  14        0.00       -2.10      2.10 o
   8   2  14       40.11       39.74      2.58 o
  -3   3  14       12.50       11.24      1.02 o
  -2   3  14       56.79       52.94      2.44 o
  -1   3  14        0.23       -0.68      1.50 o
   0   3  14        0.06        0.81      1.48 o
   1   3  14        4.71        4.54      1.35 o
   2   3  14       90.57       93.05      3.53 o
   3   3  14        1.02        2.65      1.99 o
   4   3  14       57.91       51.81      3.02 o
   5   3  14       29.37       24.51      2.11 o
   6   3  14        0.06        0.68      1.79 o
   7   3  14        5.39        1.64      2.07 o
   8   3  14       66.09       65.64      3.59 o
  -2   4  14        0.11        2.12      1.51 o
  -1   4  14        9.39        6.61      0.91 o
   0   4  14       21.59       27.15      1.47 o
   1   4  14        1.34        0.84      1.23 o
   2   4  14        0.09       -0.19      1.87 o
   3   4  14       16.56       19.31      1.74 o
   4   4  14        2.37        3.13      1.89 o
   5   4  14        9.06        8.50      0.86 o
   6   4  14        0.49        4.11      1.61 o
   7   4  14       76.52       78.13      3.49 o
   8   4  14       11.42       10.22      1.06 o
  -2   5  14       50.51       47.03      2.43 o
  -1   5  14       34.63       37.94      1.94 o
   0   5  14       67.33       70.54      2.56 o
   1   5  14        5.64        7.64      1.19 o
   2   5  14       43.46       43.46      2.86 o
   3   5  14       36.57       42.80      2.93 o
   4   5  14       97.76      102.60      3.74 o
   5   5  14        6.40        5.17      2.08 o
   6   5  14       10.70        8.39      0.96 o
   7   5  14        7.93        9.82      0.96 o
   8   5  14        8.51        6.66      2.27 o
  -1   6  14        2.45        0.07      1.73 o
   0   6  14       56.52       65.01      2.46 o
   1   6  14       32.00       39.37      2.02 o
   2   6  14        9.99        9.59      0.94 o
   3   6  14       13.77       11.09      1.02 o
   4   6  14       37.65       36.71      2.87 o
   5   6  14       14.79       13.04      1.25 o
   6   6  14        0.94        4.43      1.82 o
   7   6  14        0.06        3.35      1.89 o
   8   6  14       12.80       10.89      1.00 o
   0   7  14        0.94        4.28      1.50 o
   1   7  14      104.48      108.29      2.95 o
   2   7  14       21.24       21.87      1.38 o
   3   7  14       51.61       50.07      3.17 o
   4   7  14        3.25        1.02      2.18 o
   5   7  14       35.88       34.69      2.75 o
   6   7  14        6.20        3.21      2.28 o
   7   7  14        2.75        2.36      2.18 o
   1   8  14       77.63       75.87      2.66 o
   2   8  14       45.32       49.60      3.16 o
   3   8  14       22.61       27.34      2.33 o
   4   8  14      117.54      115.03      4.34 o
   5   8  14       18.50       20.84      1.58 o
   6   8  14        0.00       -0.86      2.13 o
   7   8  14        3.91        3.31      2.16 o
   3   9  14       11.17        8.78      0.96 o
   4   9  14      122.87      125.58      4.49 o
   5   9  14       14.44       15.22      1.09 o
   0  -2  15        0.12       -0.05      1.42 o
   1  -2  15        3.35        4.29      0.80 o
   2  -2  15       18.97       20.20      1.18 o
   3  -2  15       91.44      103.81      4.36 o
  -1  -1  15       19.34       19.09      0.99 o
   0  -1  15        0.01        0.31      1.49 o
   1  -1  15        6.53        6.07      0.64 o
   2  -1  15       49.69       49.67      2.77 o
   3  -1  15       76.21       81.40      4.01 o
   4  -1  15        3.74        4.64      2.13 o
   5  -1  15       44.94       50.67      3.36 o
  -1   0  15        7.76        8.30      0.95 o
   0   0  15       11.43       13.26      0.81 o
   1   0  15       67.74       72.76      4.19 o
   2   0  15       21.18       22.99      1.23 o
   3   0  15       38.54       41.25      3.11 o
   4   0  15       23.43       25.65      1.69 o
   5   0  15       52.29       61.78      3.48 o
  -1   1  15       26.06       29.56      1.94 o
   0   1  15        1.83        2.75      2.12 o
   1   1  15       26.50       25.18      1.53 o
   2   1  15        0.31        1.62      1.56 o
   3   1  15       68.37       73.49      3.58 o
   4   1  15       27.24       28.24      2.04 o
   5   1  15        0.89       -2.24      2.24 o
   6   1  15        5.53        5.13      2.15 o
  -1   2  15       28.48       30.22      1.61 o
   0   2  15       23.38       24.15      1.66 o
   1   2  15        5.13        6.62      0.59 o
   2   2  15       10.14       10.29      0.95 o
   3   2  15      121.57      134.66      4.47 o
   4   2  15       23.08       25.41      2.16 o
   5   2  15        1.65       -1.16      2.07 o
   6   2  15        2.75        0.86      2.19 o
  -1   3  15        0.24        0.49      1.58 o
   0   3  15      101.11      111.57      3.10 o
   1   3  15        0.23        0.64      1.33 o
   2   3  15        0.60        2.75      0.77 o
   3   3  15        1.95       -0.42      2.06 o
   4   3  15       39.77       40.57      2.86 o
   5   3  15       16.85       22.21      1.77 o
   6   3  15        6.10        6.65      0.93 o
   7   3  15        9.50        9.98      1.00 o
  -1   4  15       78.04       78.36      2.74 o
   0   4  15       43.90       53.75      3.07 o
   1   4  15        9.86       11.57      0.67 o
   2   4  15        4.42        2.81      1.94 o
   3   4  15       64.17       67.06      3.47 o
   4   4  15        0.55        0.42      2.05 o
   5   4  15        6.27        7.45      0.96 o
   6   4  15        3.70        4.36      2.10 o
   7   4  15        1.31       -1.55      2.02 o
   0   5  15       10.83        8.62      2.61 o
   1   5  15        9.67       10.99      2.25 o
   2   5  15        0.17        0.85      1.88 o
   3   5  15       37.23       39.65      2.94 o
   4   5  15       92.60       83.54      3.79 o
   5   5  15       26.03       28.59      2.27 o
   6   5  15        0.66       -1.94      1.94 o
   7   5  15       10.09       10.86      1.02 o
   1   6  15       12.87       16.03      0.90 o
   2   6  15        8.72        9.23      0.94 o
   3   6  15        1.40        3.40      2.05 o
   4   6  15      157.66      162.96      4.99 o
   5   6  15        0.05       -1.95      2.06 o
   6   6  15       12.03       11.15      0.96 o
   2   7  15        6.27        8.40      0.93 o
   3   7  15       13.78       12.29      1.29 o
   4   7  15       20.00       25.92      1.76 o
   5   7  15       85.26       95.08      4.18 o
   2   1  16       40.63       41.14      2.19 o
   3   1  16        1.77        0.00      2.12 o
   2   2  16       10.74       11.26      1.17 o
   3   2  16        5.20        5.85      2.29 o
   4   2  16        5.18        2.28      2.42 o
   2   3  16        7.69        6.23      2.31 o
   3   3  16       13.25       13.45      1.25 o
   4   3  16       22.24       25.99      2.24 o
   2   4  16        3.65        1.83      2.07 o
   3   4  16        0.02       -1.04      1.88 o
   4   4  16        6.08        9.97      0.98 o
 
